# Supplementary material for: Chloroplast genomes of Eriobotrya elliptica and an unknown wild loquat “YN-1”
Source: Sci Rep. 2024 Aug 13;14:18816. doi: 10.1038/s41598-024-69882-7 (PMC11322449; doi:10.1038/s41598-024-69882-7)
Supplement: Supplementary file 2 — Supplementary Tables. [file 41598_2024_69882_MOESM2_ESM.xlsx]

## Sheet: Information of manuscript
Chloroplast genomes of Eriobotrya elliptica and an unknown wild loquat “YN-1”
Zhicong Lin1, Qing Guo2, Shiwei Ma1, Hailan Lin1, Shunquan Lin1, Shoukai Lin1*, Jincheng Wu2*
1 College of Environmental and Biological Engineering, Putian University, Fujian Provincial Key Laboratory of Ecology-Toxicological Effects & Control for Emerging Contaminants, Key Laboratory of Ecological Environment and Information Atlas (Putian University) Fujian Provincial University, Putian, 351100, China
2 College of Environmental and Biological Engineering, Putian University, 351100, China
Email: woshi0655@126.com (Z.L.); 2372010382@qq.com (Q.G); mshiwei@163.com (S.M.); linhailan.ok@163.com (H.L), loquat@scau.edu.cn (Shunquan. L.).
*Correspondence: linshoukai@ptu.edu.cn (Shoukai L.); wjc2384@163.com (J.W.).

## Sheet: S1 PI 
Nucleotide diversity among six different kinds of loquat (window length: 600 bp, step size: 200 bp).
Window	Midpoint	Pi	Theta	S
1-447	272	0.01289	0.01606	11
83-472	322	0.01289	0.01606	11
111-497	347	0.01289	0.01606	11
136-522	372	0.01289	0.01606	11
161-547	397	0.00889	0.01168	8
186-572	422	0.00778	0.01022	7
273-597	447	0.00222	0.00292	2
323-622	472	0.00222	0.00292	2
348-647	497	0.00222	0.00292	2
373-672	522	0.00222	0.00292	2
398-697	547	0.00222	0.00292	2
423-722	572	0.00222	0.00292	2
448-747	597	0.00111	0.00146	1
473-772	622	0.00111	0.00146	1
498-797	647	0.00111	0.00146	1
523-822	672	0.00111	0.00146	1
548-847	697	0.00111	0.00146	1
573-872	722	0.00111	0.00146	1
598-897	747	0.00111	0.00146	1
623-922	772	0	0	0
648-947	797	0	0	0
673-972	822	0	0	0
698-997	847	0	0	0
723-1022	872	0.00111	0.00146	1
748-1047	897	0.00111	0.00146	1
773-1072	922	0.00111	0.00146	1
798-1097	947	0.00111	0.00146	1
823-1122	972	0.00111	0.00146	1
848-1147	997	0.00111	0.00146	1
873-1172	1022	0.00111	0.00146	1
898-1197	1047	0.00111	0.00146	1
923-1222	1072	0.00111	0.00146	1
948-1247	1097	0.00111	0.00146	1
973-1272	1122	0.00111	0.00146	1
998-1297	1147	0.00111	0.00146	1
1023-1322	1172	0	0	0
1048-1347	1197	0	0	0
1073-1372	1222	0	0	0
1098-1397	1247	0	0	0
1123-1422	1272	0	0	0
1148-1447	1297	0	0	0
1173-1472	1322	0	0	0
1198-1497	1347	0	0	0
1223-1522	1372	0	0	0
1248-1547	1397	0.00111	0.00146	1
1273-1572	1422	0.00111	0.00146	1
1298-1597	1447	0.00111	0.00146	1
1323-1622	1472	0.00222	0.00292	2
1348-1647	1497	0.00333	0.00438	3
1373-1688	1522	0.00444	0.00584	4
1398-1713	1547	0.00444	0.00584	4
1423-1744	1572	0.00444	0.00584	4
1448-1769	1597	0.00444	0.00584	4
1473-1794	1622	0.00444	0.00584	4
1498-1819	1647	0.00444	0.00584	4
1523-1844	1688	0.00556	0.0073	5
1548-1869	1713	0.00444	0.00584	4
1573-1894	1744	0.00444	0.00584	4
1598-1919	1769	0.00622	0.0073	5
1623-1944	1794	0.00511	0.00584	4
1648-1969	1819	0.004	0.00438	3
1689-1994	1844	0.00289	0.00292	2
1720-2019	1869	0.00289	0.00292	2
1745-2044	1894	0.00289	0.00292	2
1770-2069	1919	0.00289	0.00292	2
1795-2094	1944	0.00289	0.00292	2
1820-2119	1969	0.00289	0.00292	2
1845-2144	1994	0.00178	0.00146	1
1870-2169	2019	0.00178	0.00146	1
1895-2194	2044	0.00289	0.00292	2
1920-2219	2069	0.00111	0.00146	1
1945-2244	2094	0.00111	0.00146	1
1970-2269	2119	0.00111	0.00146	1
1995-2294	2144	0.00111	0.00146	1
2020-2319	2169	0.00111	0.00146	1
2045-2344	2194	0.00222	0.00292	2
2070-2369	2219	0.00222	0.00292	2
2095-2394	2244	0.00222	0.00292	2
2120-2419	2269	0.00222	0.00292	2
2145-2444	2294	0.00222	0.00292	2
2170-2469	2319	0.00222	0.00292	2
2195-2494	2344	0.00111	0.00146	1
2220-2519	2369	0.00111	0.00146	1
2245-2544	2394	0.00111	0.00146	1
2270-2569	2419	0.00111	0.00146	1
2295-2594	2444	0.00333	0.00438	3
2320-2619	2469	0.00333	0.00438	3
2345-2644	2494	0.00222	0.00292	2
2370-2669	2519	0.00222	0.00292	2
2395-2694	2544	0.00222	0.00292	2
2420-2719	2569	0.00222	0.00292	2
2445-2744	2594	0.00222	0.00292	2
2470-2769	2619	0.00222	0.00292	2
2495-2800	2644	0.00222	0.00292	2
2520-2825	2669	0.00222	0.00292	2
2545-2850	2694	0.00222	0.00292	2
2570-2875	2719	0.00222	0.00292	2
2595-2900	2744	0	0	0
2620-2925	2769	0	0	0
2645-2950	2800	0	0	0
2670-2975	2825	0	0	0
2695-3000	2850	0.00111	0.00146	1
2720-3025	2875	0.00111	0.00146	1
2745-3050	2900	0.00111	0.00146	1
2770-3075	2925	0.00111	0.00146	1
2801-3100	2950	0.00222	0.00292	2
2826-3125	2975	0.00222	0.00292	2
2851-3150	3000	0.00222	0.00292	2
2876-3175	3025	0.00222	0.00292	2
2901-3200	3050	0.00222	0.00292	2
2926-3225	3075	0.00222	0.00292	2
2951-3250	3100	0.00222	0.00292	2
2976-3275	3125	0.00222	0.00292	2
3001-3300	3150	0.00111	0.00146	1
3026-3325	3175	0.00333	0.00438	3
3051-3350	3200	0.00333	0.00438	3
3076-3375	3225	0.00444	0.00584	4
3101-3400	3250	0.00333	0.00438	3
3126-3425	3275	0.00333	0.00438	3
3151-3450	3300	0.00444	0.00584	4
3176-3475	3325	0.00444	0.00584	4
3201-3500	3350	0.00444	0.00584	4
3226-3525	3375	0.00444	0.00584	4
3251-3550	3400	0.00444	0.00584	4
3276-3575	3425	0.00444	0.00584	4
3301-3600	3450	0.00444	0.00584	4
3326-3625	3475	0.00333	0.00438	3
3351-3650	3500	0.00333	0.00438	3
3376-3675	3525	0.00222	0.00292	2
3401-3700	3550	0.00222	0.00292	2
3426-3725	3575	0.00222	0.00292	2
3451-3750	3600	0.00111	0.00146	1
3476-3775	3625	0.00111	0.00146	1
3501-3800	3650	0.00111	0.00146	1
3526-3825	3675	0.00111	0.00146	1
3551-3850	3700	0.00111	0.00146	1
3576-3875	3725	0.00111	0.00146	1
3601-3900	3750	0.00111	0.00146	1
3626-3925	3775	0.00111	0.00146	1
3651-3950	3800	0.00111	0.00146	1
3676-3975	3825	0.00111	0.00146	1
3701-4000	3850	0.00111	0.00146	1
3726-4025	3875	0.00111	0.00146	1
3751-4050	3900	0.00111	0.00146	1
3776-4075	3925	0.00111	0.00146	1
3801-4112	3950	0.00111	0.00146	1
3826-4142	3975	0.00111	0.00146	1
3851-4167	4000	0.00111	0.00146	1
3876-4192	4025	0.00111	0.00146	1
3901-4217	4050	0.00111	0.00146	1
3926-4242	4075	0	0	0
3951-4267	4112	0	0	0
3976-4292	4142	0	0	0
4001-4317	4167	0	0	0
4026-4342	4192	0	0	0
4051-4368	4217	0	0	0
4076-4393	4242	0.00111	0.00146	1
4118-4418	4267	0.00111	0.00146	1
4143-4443	4292	0.004	0.00438	3
4168-4468	4317	0.004	0.00438	3
4193-4493	4342	0.00511	0.00584	4
4218-4518	4368	0.00511	0.00584	4
4243-4543	4393	0.00511	0.00584	4
4268-4570	4418	0.00511	0.00584	4
4293-4595	4443	0.00511	0.00584	4
4318-4620	4468	0.00511	0.00584	4
4343-4645	4493	0.00511	0.00584	4
4369-4670	4518	0.00511	0.00584	4
4394-4695	4543	0.004	0.00438	3
4419-4720	4570	0.004	0.00438	3
4444-4745	4595	0.00111	0.00146	1
4469-4770	4620	0.00222	0.00292	2
4494-4801	4645	0.00111	0.00146	1
4519-4826	4670	0.00111	0.00146	1
4544-4859	4695	0.00111	0.00146	1
4571-4884	4720	0.00111	0.00146	1
4596-4914	4745	0.00111	0.00146	1
4621-4939	4770	0.00111	0.00146	1
4646-4973	4801	0.00111	0.00146	1
4671-4998	4826	0.00111	0.00146	1
4696-5023	4859	0.00111	0.00146	1
4721-5048	4884	0.00111	0.00146	1
4746-5073	4914	0.00111	0.00146	1
4771-5098	4939	0	0	0
4802-5149	4973	0.00111	0.00146	1
4827-5174	4998	0.00289	0.00292	2
4860-5208	5023	0.004	0.00438	3
4885-5251	5048	0.00511	0.00584	4
4915-5276	5073	0.00511	0.00584	4
4940-5301	5098	0.00711	0.0073	5
4974-5326	5149	0.00822	0.00876	6
4999-5373	5174	0.00822	0.00876	6
5024-5398	5208	0.00822	0.00876	6
5049-5423	5251	0.00822	0.00876	6
5074-5448	5276	0.00822	0.00876	6
5099-5473	5301	0.00822	0.00876	6
5150-5498	5326	0.00711	0.0073	5
5175-5523	5373	0.00533	0.00584	4
5209-5548	5398	0.00422	0.00438	3
5252-5573	5423	0.00311	0.00292	2
5277-5598	5448	0.00511	0.00438	3
5302-5623	5473	0.00311	0.00292	2
5327-5648	5498	0.00311	0.00292	2
5374-5673	5523	0.00311	0.00292	2
5399-5698	5548	0.00311	0.00292	2
5424-5723	5573	0.00422	0.00438	3
5449-5748	5598	0.00422	0.00438	3
5474-5775	5623	0.00422	0.00438	3
5499-5804	5648	0.01156	0.01314	9
5524-5829	5673	0.01156	0.01314	9
5549-5854	5698	0.01156	0.01314	9
5574-5879	5723	0.01156	0.01314	9
5599-5904	5748	0.00956	0.01168	8
5624-5929	5775	0.00956	0.01168	8
5649-5954	5804	0.00844	0.01022	7
5674-5979	5829	0.00844	0.01022	7
5699-6004	5854	0.00844	0.01022	7
5724-6029	5879	0.00733	0.00876	6
5749-6054	5904	0.00733	0.00876	6
5776-6080	5929	0.00733	0.00876	6
5805-6105	5954	0.00111	0.00146	1
5830-6130	5979	0.00111	0.00146	1
5855-6155	6004	0.00111	0.00146	1
5880-6180	6029	0.00511	0.00584	4
5905-6205	6054	0.00511	0.00584	4
5930-6230	6080	0.00511	0.00584	4
5955-6255	6105	0.00511	0.00584	4
5980-6280	6130	0.00511	0.00584	4
6005-6305	6155	0.00511	0.00584	4
6030-6330	6180	0.00733	0.00876	6
6055-6355	6205	0.00844	0.01022	7
6081-6380	6230	0.00844	0.01022	7
6106-6405	6255	0.00733	0.00876	6
6131-6430	6280	0.00733	0.00876	6
6156-6455	6305	0.00844	0.01022	7
6181-6480	6330	0.00444	0.00584	4
6206-6505	6355	0.00444	0.00584	4
6231-6530	6380	0.00444	0.00584	4
6256-6555	6405	0.00556	0.0073	5
6281-6580	6430	0.00556	0.0073	5
6306-6611	6455	0.00667	0.00876	6
6331-6636	6480	0.00444	0.00584	4
6356-6661	6505	0.00333	0.00438	3
6381-6689	6530	0.00444	0.00584	4
6406-6714	6555	0.00444	0.00584	4
6431-6739	6580	0.00667	0.00876	6
6456-6764	6611	0.00556	0.0073	5
6481-6789	6636	0.00556	0.0073	5
6506-6814	6661	0.00556	0.0073	5
6531-6839	6689	0.00667	0.00876	6
6556-6864	6714	0.00556	0.0073	5
6587-6889	6739	0.00556	0.0073	5
6612-6914	6764	0.00444	0.00584	4
6637-6939	6789	0.00444	0.00584	4
6662-6965	6814	0.00556	0.0073	5
6690-7153	6839	0.00444	0.00584	4
6715-7178	6864	0.00444	0.00584	4
6740-7208	6889	0.00222	0.00292	2
6765-7233	6914	0.00222	0.00292	2
6790-7258	6939	0.00222	0.00292	2
6815-7326	6965	0.00333	0.00438	3
6840-7351	7153	0.00222	0.00292	2
6865-7376	7178	0.00222	0.00292	2
6890-7401	7208	0.00222	0.00292	2
6915-7426	7233	0.00222	0.00292	2
6940-7451	7258	0.00333	0.00438	3
6966-7476	7326	0.00222	0.00292	2
7154-7501	7351	0.00222	0.00292	2
7179-7526	7376	0.00222	0.00292	2
7209-7551	7401	0.00333	0.00438	3
7234-7576	7426	0.00333	0.00438	3
7259-7601	7451	0.00333	0.00438	3
7327-7626	7476	0.00222	0.00292	2
7352-7651	7501	0.00222	0.00292	2
7377-7676	7526	0.00222	0.00292	2
7402-7701	7551	0.00222	0.00292	2
7427-7726	7576	0.00222	0.00292	2
7452-7876	7601	0.00311	0.00292	2
7477-7901	7626	0.00311	0.00292	2
7502-7926	7651	0.00311	0.00292	2
7527-7951	7676	0.00311	0.00292	2
7552-7976	7701	0.002	0.00146	1
7577-8001	7726	0.002	0.00146	1
7602-8047	7876	0.002	0.00146	1
7627-8072	7901	0.002	0.00146	1
7652-8113	7926	0.002	0.00146	1
7677-8138	7951	0.002	0.00146	1
7702-8163	7976	0.002	0.00146	1
7727-8192	8001	0.00311	0.00292	2
7877-8217	8047	0.00222	0.00292	2
7902-8242	8072	0.00333	0.00438	3
7927-8267	8113	0.00333	0.00438	3
7952-8292	8138	0.00333	0.00438	3
7977-8317	8163	0.00333	0.00438	3
8002-8342	8192	0.00333	0.00438	3
8048-8368	8217	0.00333	0.00438	3
8073-8393	8242	0.00333	0.00438	3
8114-8418	8267	0.00333	0.00438	3
8139-8443	8292	0.00444	0.00584	4
8164-8468	8317	0.00444	0.00584	4
8193-8493	8342	0.00333	0.00438	3
8218-8518	8368	0.00222	0.00292	2
8243-8543	8393	0.00111	0.00146	1
8268-8568	8418	0.00111	0.00146	1
8293-8593	8443	0.00111	0.00146	1
8318-8618	8468	0.00111	0.00146	1
8343-8643	8493	0.00111	0.00146	1
8369-8668	8518	0.00111	0.00146	1
8394-8693	8543	0.00111	0.00146	1
8419-8718	8568	0.00111	0.00146	1
8444-8743	8593	0	0	0
8469-8768	8618	0	0	0
8494-8796	8643	0	0	0
8519-8821	8668	0	0	0
8544-8846	8693	0.00778	0.01022	7
8569-8871	8718	0.01111	0.0146	10
8594-8898	8743	0.01222	0.01606	11
8619-8948	8768	0.01333	0.01752	12
8644-8973	8796	0.01333	0.01752	12
8669-8998	8821	0.01333	0.01752	12
8694-9023	8846	0.01333	0.01752	12
8719-9048	8871	0.01333	0.01752	12
8744-9073	8898	0.01444	0.01898	13
8769-9130	8948	0.01667	0.0219	15
8797-9155	8973	0.01667	0.0219	15
8822-9180	8998	0.01667	0.0219	15
8847-9205	9023	0.00889	0.01168	8
8872-9230	9048	0.00556	0.0073	5
8899-9255	9073	0.00444	0.00584	4
8949-9280	9130	0.00444	0.00584	4
8974-9305	9155	0.00444	0.00584	4
8999-9330	9180	0.00444	0.00584	4
9024-9355	9205	0.00444	0.00584	4
9049-9380	9230	0.00444	0.00584	4
9074-9405	9255	0.00333	0.00438	3
9131-9430	9280	0.00111	0.00146	1
9156-9455	9305	0.00111	0.00146	1
9181-9480	9330	0.00111	0.00146	1
9206-9505	9355	0.00111	0.00146	1
9231-9530	9380	0.00111	0.00146	1
9256-9555	9405	0.00111	0.00146	1
9281-9580	9430	0	0	0
9306-9605	9455	0	0	0
9331-9630	9480	0	0	0
9356-9655	9505	0	0	0
9381-9687	9530	0	0	0
9406-9712	9555	0	0	0
9431-9737	9580	0	0	0
9456-9762	9605	0	0	0
9481-9787	9630	0	0	0
9506-9812	9655	0	0	0
9531-9837	9687	0	0	0
9556-9862	9712	0	0	0
9581-9887	9737	0	0	0
9606-9912	9762	0	0	0
9631-9937	9787	0	0	0
9656-9962	9812	0	0	0
9688-9987	9837	0	0	0
9713-10012	9862	0	0	0
9738-10038	9887	0.00111	0.00146	1
9763-10063	9912	0.00111	0.00146	1
9788-10088	9937	0.00111	0.00146	1
9813-10113	9962	0.00111	0.00146	1
9838-10138	9987	0.00111	0.00146	1
9863-10163	10012	0.00111	0.00146	1
9888-10188	10038	0.00111	0.00146	1
9913-10213	10063	0.00333	0.00438	3
9938-10239	10088	0.00778	0.01022	7
9963-10264	10113	0.00778	0.01022	7
9988-10296	10138	0.00778	0.01022	7
10013-10321	10163	0.00778	0.01022	7
10039-10346	10188	0.00667	0.00876	6
10064-10371	10213	0.00667	0.00876	6
10089-10396	10239	0.00778	0.01022	7
10114-10421	10264	0.00778	0.01022	7
10139-10446	10296	0.00778	0.01022	7
10164-10471	10321	0.00778	0.01022	7
10189-10496	10346	0.00778	0.01022	7
10214-10522	10371	0.00667	0.00876	6
10240-10547	10396	0.00222	0.00292	2
10265-10572	10421	0.00222	0.00292	2
10297-10597	10446	0.00222	0.00292	2
10322-10647	10471	0.00444	0.00584	4
10347-10687	10496	0.00956	0.01022	7
10372-10734	10522	0.00956	0.01022	7
10397-10759	10547	0.00844	0.00876	6
10422-10784	10572	0.00956	0.01022	7
10447-10809	10597	0.00956	0.01022	7
10472-10834	10647	0.00956	0.01022	7
10498-10859	10687	0.00956	0.01022	7
10523-10884	10734	0.00844	0.00876	6
10548-10909	10759	0.00844	0.00876	6
10573-10934	10784	0.00844	0.00876	6
10598-10959	10809	0.00844	0.00876	6
10648-10984	10834	0.00622	0.00584	4
10710-11009	10859	0.00111	0.00146	1
10735-11034	10884	0.00111	0.00146	1
10760-11059	10909	0.00111	0.00146	1
10785-11084	10934	0	0	0
10810-11109	10959	0	0	0
10835-11134	10984	0	0	0
10860-11159	11009	0	0	0
10885-11184	11034	0	0	0
10910-11209	11059	0	0	0
10935-11234	11084	0	0	0
10960-11306	11109	0	0	0
10985-11331	11134	0	0	0
11010-11356	11159	0	0	0
11035-11381	11184	0.00111	0.00146	1
11060-11406	11209	0.00222	0.00292	2
11085-11431	11234	0.00222	0.00292	2
11110-11456	11306	0.00222	0.00292	2
11135-11481	11331	0.00222	0.00292	2
11160-11506	11356	0.00333	0.00438	3
11185-11531	11381	0.00333	0.00438	3
11210-11556	11406	0.00333	0.00438	3
11235-11581	11431	0.00333	0.00438	3
11307-11606	11456	0.00333	0.00438	3
11332-11631	11481	0.00333	0.00438	3
11357-11656	11506	0.00333	0.00438	3
11382-11681	11531	0.00222	0.00292	2
11407-11706	11556	0.00222	0.00292	2
11432-11731	11581	0.00222	0.00292	2
11457-11756	11606	0.00222	0.00292	2
11482-11781	11631	0.00222	0.00292	2
11507-11806	11656	0.00111	0.00146	1
11532-11831	11681	0.00111	0.00146	1
11557-11856	11706	0.00111	0.00146	1
11582-11881	11731	0.00111	0.00146	1
11607-11906	11756	0.00111	0.00146	1
11632-11931	11781	0.00222	0.00292	2
11657-11956	11806	0.00222	0.00292	2
11682-11981	11831	0.00222	0.00292	2
11707-12006	11856	0.00111	0.00146	1
11732-12031	11881	0.00111	0.00146	1
11757-12056	11906	0.00111	0.00146	1
11782-12081	11931	0.00111	0.00146	1
11807-12106	11956	0.00111	0.00146	1
11832-12131	11981	0.00222	0.00292	2
11857-12156	12006	0.00222	0.00292	2
11882-12181	12031	0.00222	0.00292	2
11907-12206	12056	0.00222	0.00292	2
11932-12231	12081	0.00111	0.00146	1
11957-12256	12106	0.00222	0.00292	2
11982-12281	12131	0.00222	0.00292	2
12007-12306	12156	0.00222	0.00292	2
12032-12331	12181	0.00222	0.00292	2
12057-12356	12206	0.00222	0.00292	2
12082-12381	12231	0.00222	0.00292	2
12107-12406	12256	0.00222	0.00292	2
12132-12431	12281	0.00111	0.00146	1
12157-12456	12306	0.00111	0.00146	1
12182-12481	12331	0.00111	0.00146	1
12207-12506	12356	0.00111	0.00146	1
12232-12531	12381	0.00111	0.00146	1
12257-12556	12406	0	0	0
12282-12581	12431	0	0	0
12307-12606	12456	0	0	0
12332-12631	12481	0	0	0
12357-12656	12506	0	0	0
12382-12681	12531	0	0	0
12407-12706	12556	0	0	0
12432-12731	12581	0	0	0
12457-12756	12606	0	0	0
12482-12781	12631	0	0	0
12507-12806	12656	0	0	0
12532-12831	12681	0	0	0
12557-12856	12706	0	0	0
12582-12881	12731	0	0	0
12607-12906	12756	0	0	0
12632-12931	12781	0	0	0
12657-12956	12806	0	0	0
12682-12981	12831	0	0	0
12707-13006	12856	0	0	0
12732-13031	12881	0	0	0
12757-13056	12906	0	0	0
12782-13081	12931	0.00111	0.00146	1
12807-13106	12956	0.00111	0.00146	1
12832-13131	12981	0.00111	0.00146	1
12857-13158	13006	0.00111	0.00146	1
12882-13183	13031	0.00111	0.00146	1
12907-13208	13056	0.00111	0.00146	1
12932-13233	13081	0.00111	0.00146	1
12957-13258	13106	0.00111	0.00146	1
12982-13283	13131	0.00111	0.00146	1
13007-13308	13158	0.00111	0.00146	1
13032-13333	13183	0.00111	0.00146	1
13057-13358	13208	0.00111	0.00146	1
13082-13383	13233	0	0	0
13107-13408	13258	0	0	0
13132-13433	13283	0	0	0
13159-13458	13308	0	0	0
13184-13483	13333	0	0	0
13209-13510	13358	0.00111	0.00146	1
13234-13535	13383	0.00111	0.00146	1
13259-13560	13408	0.00111	0.00146	1
13284-13585	13433	0.00111	0.00146	1
13309-13610	13458	0.00111	0.00146	1
13334-13635	13483	0.00111	0.00146	1
13359-13660	13510	0.00111	0.00146	1
13384-13685	13535	0.00111	0.00146	1
13409-13710	13560	0.00111	0.00146	1
13434-13735	13585	0.00222	0.00292	2
13459-13760	13610	0.00222	0.00292	2
13484-13806	13635	0.00222	0.00292	2
13511-13831	13660	0.00222	0.00292	2
13536-13878	13685	0.00222	0.00292	2
13561-13903	13710	0.00222	0.00292	2
13586-13934	13735	0.00222	0.00292	2
13611-13959	13760	0.00222	0.00292	2
13636-13984	13806	0.00222	0.00292	2
13661-14009	13831	0.00222	0.00292	2
13686-14034	13878	0.00222	0.00292	2
13711-14059	13903	0.00333	0.00438	3
13736-14084	13934	0.00222	0.00292	2
13761-14109	13959	0.00222	0.00292	2
13807-14134	13984	0.00222	0.00292	2
13832-14159	14009	0.00111	0.00146	1
13879-14184	14034	0.00111	0.00146	1
13904-14209	14059	0.00311	0.00292	2
13935-14234	14084	0.00311	0.00292	2
13960-14259	14109	0.00311	0.00292	2
13985-14284	14134	0.00311	0.00292	2
14010-14309	14159	0.00422	0.00438	3
14035-14334	14184	0.00422	0.00438	3
14060-14359	14209	0.00422	0.00438	3
14085-14384	14234	0.00422	0.00438	3
14110-14409	14259	0.00422	0.00438	3
14135-14434	14284	0.00422	0.00438	3
14160-14459	14309	0.00422	0.00438	3
14185-14484	14334	0.00422	0.00438	3
14210-14509	14359	0.00222	0.00292	2
14235-14536	14384	0.00444	0.00584	4
14260-14561	14409	0.00444	0.00584	4
14285-14586	14434	0.00444	0.00584	4
14310-14611	14459	0.00333	0.00438	3
14335-14636	14484	0.00444	0.00584	4
14360-14661	14509	0.00333	0.00438	3
14385-14686	14536	0.00333	0.00438	3
14410-14711	14561	0.00333	0.00438	3
14435-14741	14586	0.00333	0.00438	3
14460-14766	14611	0.00333	0.00438	3
14485-14791	14636	0.00444	0.00584	4
14510-14816	14661	0.00556	0.0073	5
14537-14841	14686	0.00333	0.00438	3
14562-14866	14711	0.00333	0.00438	3
14587-14891	14741	0.00333	0.00438	3
14612-14916	14766	0.00333	0.00438	3
14637-14941	14791	0.00222	0.00292	2
14662-14966	14816	0.00222	0.00292	2
14687-14991	14841	0.00222	0.00292	2
14712-15016	14866	0.00222	0.00292	2
14742-15041	14891	0.00222	0.00292	2
14767-15074	14916	0.00689	0.0073	5
14792-15101	14941	0.00578	0.00584	4
14817-15126	14966	0.00689	0.0073	5
14842-15151	14991	0.00689	0.0073	5
14867-15176	15016	0.00689	0.0073	5
14892-15201	15041	0.00689	0.0073	5
14917-15226	15074	0.00689	0.0073	5
14942-15251	15101	0.00689	0.0073	5
14967-15277	15126	0.00689	0.0073	5
14992-15302	15151	0.00867	0.00876	6
15017-15327	15176	0.00867	0.00876	6
15042-15352	15201	0.00867	0.00876	6
15075-15377	15226	0.004	0.00438	3
15102-15402	15251	0.004	0.00438	3
15127-15427	15277	0.00178	0.00146	1
15152-15452	15302	0.00178	0.00146	1
15177-15477	15327	0.00178	0.00146	1
15202-15502	15352	0.00178	0.00146	1
15227-15527	15377	0.00178	0.00146	1
15252-15559	15402	0.00178	0.00146	1
15278-15584	15427	0.00178	0.00146	1
15303-15609	15452	0	0	0
15328-15634	15477	0	0	0
15353-15665	15502	0	0	0
15378-15690	15527	0	0	0
15403-15715	15559	0	0	0
15428-15740	15584	0	0	0
15453-15765	15609	0	0	0
15478-15790	15634	0	0	0
15503-15815	15665	0.00111	0.00146	1
15528-15840	15690	0.00111	0.00146	1
15560-15865	15715	0.00111	0.00146	1
15585-15890	15740	0.00111	0.00146	1
15610-15915	15765	0.00111	0.00146	1
15635-15940	15790	0.00111	0.00146	1
15666-15965	15815	0.00111	0.00146	1
15691-15990	15840	0.00111	0.00146	1
15716-16015	15865	0.00111	0.00146	1
15741-16040	15890	0.00111	0.00146	1
15766-16065	15915	0.00111	0.00146	1
15791-16090	15940	0.00111	0.00146	1
15816-16115	15965	0	0	0
15841-16140	15990	0	0	0
15866-16165	16015	0	0	0
15891-16190	16040	0	0	0
15916-16215	16065	0	0	0
15941-16240	16090	0	0	0
15966-16265	16115	0	0	0
15991-16290	16140	0	0	0
16016-16315	16165	0	0	0
16041-16340	16190	0	0	0
16066-16365	16215	0	0	0
16091-16390	16240	0	0	0
16116-16415	16265	0	0	0
16141-16440	16290	0	0	0
16166-16465	16315	0	0	0
16191-16490	16340	0	0	0
16216-16515	16365	0	0	0
16241-16540	16390	0	0	0
16266-16565	16415	0.00111	0.00146	1
16291-16590	16440	0.00111	0.00146	1
16316-16615	16465	0.00111	0.00146	1
16341-16640	16490	0.00289	0.00292	2
16366-16665	16515	0.00289	0.00292	2
16391-16690	16540	0.00289	0.00292	2
16416-16715	16565	0.00289	0.00292	2
16441-16740	16590	0.00289	0.00292	2
16466-16765	16615	0.00289	0.00292	2
16491-16790	16640	0.00289	0.00292	2
16516-16815	16665	0.00289	0.00292	2
16541-16840	16690	0.00289	0.00292	2
16566-16865	16715	0.00178	0.00146	1
16591-16890	16740	0.00178	0.00146	1
16616-16915	16765	0.00289	0.00292	2
16641-16940	16790	0.00111	0.00146	1
16666-16965	16815	0.00222	0.00292	2
16691-16990	16840	0.00222	0.00292	2
16716-17015	16865	0.00222	0.00292	2
16741-17040	16890	0.00222	0.00292	2
16766-17065	16915	0.00222	0.00292	2
16791-17090	16940	0.00222	0.00292	2
16816-17115	16965	0.00222	0.00292	2
16841-17140	16990	0.00222	0.00292	2
16866-17165	17015	0.00222	0.00292	2
16891-17190	17040	0.00222	0.00292	2
16916-17215	17065	0.00111	0.00146	1
16941-17240	17090	0.00111	0.00146	1
16966-17265	17115	0	0	0
16991-17290	17140	0	0	0
17016-17315	17165	0.00111	0.00146	1
17041-17340	17190	0.00111	0.00146	1
17066-17365	17215	0.00111	0.00146	1
17091-17390	17240	0.004	0.00438	3
17116-17421	17265	0.004	0.00438	3
17141-17446	17290	0.00511	0.00584	4
17166-17471	17315	0.00511	0.00584	4
17191-17496	17340	0.00511	0.00584	4
17216-17521	17365	0.00511	0.00584	4
17241-17546	17390	0.00511	0.00584	4
17266-17571	17421	0.00511	0.00584	4
17291-17596	17446	0.00511	0.00584	4
17316-17621	17471	0.004	0.00438	3
17341-17646	17496	0.004	0.00438	3
17366-17671	17521	0.004	0.00438	3
17391-17696	17546	0.00111	0.00146	1
17422-17721	17571	0.00111	0.00146	1
17447-17746	17596	0	0	0
17472-17771	17621	0.00111	0.00146	1
17497-17796	17646	0.00111	0.00146	1
17522-17821	17671	0.00111	0.00146	1
17547-17846	17696	0.00111	0.00146	1
17572-17871	17721	0.00222	0.00292	2
17597-17896	17746	0.00222	0.00292	2
17622-17921	17771	0.00222	0.00292	2
17647-17946	17796	0.00222	0.00292	2
17672-17971	17821	0.00222	0.00292	2
17697-17996	17846	0.00222	0.00292	2
17722-18021	17871	0.00222	0.00292	2
17747-18046	17896	0.00222	0.00292	2
17772-18071	17921	0.00111	0.00146	1
17797-18096	17946	0.00222	0.00292	2
17822-18121	17971	0.00222	0.00292	2
17847-18146	17996	0.00222	0.00292	2
17872-18171	18021	0.00111	0.00146	1
17897-18196	18046	0.00111	0.00146	1
17922-18221	18071	0.00111	0.00146	1
17947-18246	18096	0.00111	0.00146	1
17972-18271	18121	0.00222	0.00292	2
17997-18296	18146	0.00222	0.00292	2
18022-18321	18171	0.00222	0.00292	2
18047-18346	18196	0.00222	0.00292	2
18072-18371	18221	0.00222	0.00292	2
18097-18396	18246	0.00111	0.00146	1
18122-18421	18271	0.00111	0.00146	1
18147-18446	18296	0.00222	0.00292	2
18172-18471	18321	0.00222	0.00292	2
18197-18496	18346	0.00333	0.00438	3
18222-18521	18371	0.00333	0.00438	3
18247-18546	18396	0.00333	0.00438	3
18272-18571	18421	0.00222	0.00292	2
18297-18596	18446	0.00222	0.00292	2
18322-18633	18471	0.00222	0.00292	2
18347-18658	18496	0.00222	0.00292	2
18372-18683	18521	0.00222	0.00292	2
18397-18708	18546	0.00222	0.00292	2
18422-18733	18571	0.00222	0.00292	2
18447-18758	18596	0.00111	0.00146	1
18472-18783	18633	0.00111	0.00146	1
18497-18808	18658	0	0	0
18522-18833	18683	0	0	0
18547-18858	18708	0	0	0
18572-18883	18733	0.00111	0.00146	1
18597-18908	18758	0.00222	0.00292	2
18634-18933	18783	0.00222	0.00292	2
18659-18958	18808	0.00222	0.00292	2
18684-18983	18833	0.00222	0.00292	2
18709-19008	18858	0.00222	0.00292	2
18734-19033	18883	0.00222	0.00292	2
18759-19058	18908	0.00333	0.00438	3
18784-19083	18933	0.00333	0.00438	3
18809-19108	18958	0.00333	0.00438	3
18834-19133	18983	0.00333	0.00438	3
18859-19158	19008	0.00444	0.00584	4
18884-19183	19033	0.00333	0.00438	3
18909-19208	19058	0.00222	0.00292	2
18934-19233	19083	0.00222	0.00292	2
18959-19258	19108	0.00222	0.00292	2
18984-19283	19133	0.00222	0.00292	2
19009-19308	19158	0.00222	0.00292	2
19034-19333	19183	0.00222	0.00292	2
19059-19358	19208	0.00111	0.00146	1
19084-19383	19233	0.00111	0.00146	1
19109-19408	19258	0.00111	0.00146	1
19134-19433	19283	0.00111	0.00146	1
19159-19458	19308	0	0	0
19184-19483	19333	0	0	0
19209-19508	19358	0	0	0
19234-19533	19383	0.00111	0.00146	1
19259-19558	19408	0.00111	0.00146	1
19284-19583	19433	0.00222	0.00292	2
19309-19608	19458	0.00222	0.00292	2
19334-19633	19483	0.00222	0.00292	2
19359-19658	19508	0.00222	0.00292	2
19384-19683	19533	0.00222	0.00292	2
19409-19708	19558	0.00222	0.00292	2
19434-19733	19583	0.00222	0.00292	2
19459-19758	19608	0.00222	0.00292	2
19484-19783	19633	0.00333	0.00438	3
19509-19808	19658	0.00333	0.00438	3
19534-19833	19683	0.00222	0.00292	2
19559-19858	19708	0.00222	0.00292	2
19584-19883	19733	0.00111	0.00146	1
19609-19908	19758	0.00111	0.00146	1
19634-19933	19783	0.00111	0.00146	1
19659-19958	19808	0.00111	0.00146	1
19684-19983	19833	0.00222	0.00292	2
19709-20008	19858	0.00222	0.00292	2
19734-20033	19883	0.00222	0.00292	2
19759-20058	19908	0.00222	0.00292	2
19784-20083	19933	0.00111	0.00146	1
19809-20108	19958	0.00111	0.00146	1
19834-20133	19983	0.00111	0.00146	1
19859-20158	20008	0.00111	0.00146	1
19884-20183	20033	0.00333	0.00438	3
19909-20208	20058	0.00333	0.00438	3
19934-20233	20083	0.00333	0.00438	3
19959-20258	20108	0.00333	0.00438	3
19984-20283	20133	0.00222	0.00292	2
20009-20308	20158	0.00222	0.00292	2
20034-20333	20183	0.00222	0.00292	2
20059-20358	20208	0.00222	0.00292	2
20084-20383	20233	0.00222	0.00292	2
20109-20408	20258	0.00222	0.00292	2
20134-20433	20283	0.00222	0.00292	2
20159-20458	20308	0.00222	0.00292	2
20184-20483	20333	0.00111	0.00146	1
20209-20508	20358	0.00111	0.00146	1
20234-20533	20383	0.00111	0.00146	1
20259-20558	20408	0.00111	0.00146	1
20284-20583	20433	0.00111	0.00146	1
20309-20608	20458	0.00222	0.00292	2
20334-20633	20483	0.00222	0.00292	2
20359-20658	20508	0.00222	0.00292	2
20384-20683	20533	0.00222	0.00292	2
20409-20708	20558	0.00222	0.00292	2
20434-20733	20583	0.00222	0.00292	2
20459-20758	20608	0.00222	0.00292	2
20484-20783	20633	0.00111	0.00146	1
20509-20808	20658	0.00111	0.00146	1
20534-20833	20683	0.00111	0.00146	1
20559-20858	20708	0.00111	0.00146	1
20584-20883	20733	0.00111	0.00146	1
20609-20908	20758	0	0	0
20634-20933	20783	0.00289	0.00292	2
20659-20958	20808	0.00289	0.00292	2
20684-20983	20833	0.00289	0.00292	2
20709-21008	20858	0.00289	0.00292	2
20734-21033	20883	0.00289	0.00292	2
20759-21058	20908	0.00289	0.00292	2
20784-21083	20933	0.00289	0.00292	2
20809-21108	20958	0.00289	0.00292	2
20834-21133	20983	0.00289	0.00292	2
20859-21158	21008	0.00289	0.00292	2
20884-21183	21033	0.00289	0.00292	2
20909-21208	21058	0.00289	0.00292	2
20934-21233	21083	0	0	0
20959-21258	21108	0	0	0
20984-21283	21133	0.00111	0.00146	1
21009-21308	21158	0.00111	0.00146	1
21034-21333	21183	0.00111	0.00146	1
21059-21358	21208	0.00111	0.00146	1
21084-21383	21233	0.00111	0.00146	1
21109-21408	21258	0.00111	0.00146	1
21134-21433	21283	0.00111	0.00146	1
21159-21458	21308	0.00111	0.00146	1
21184-21483	21333	0.00111	0.00146	1
21209-21508	21358	0.00111	0.00146	1
21234-21533	21383	0.00111	0.00146	1
21259-21558	21408	0.00111	0.00146	1
21284-21583	21433	0	0	0
21309-21608	21458	0	0	0
21334-21633	21483	0	0	0
21359-21658	21508	0	0	0
21384-21683	21533	0	0	0
21409-21708	21558	0	0	0
21434-21733	21583	0	0	0
21459-21758	21608	0	0	0
21484-21783	21633	0	0	0
21509-21808	21658	0	0	0
21534-21838	21683	0.00111	0.00146	1
21559-21863	21708	0.00111	0.00146	1
21584-21888	21733	0.00111	0.00146	1
21609-21913	21758	0.00111	0.00146	1
21634-21938	21783	0.00111	0.00146	1
21659-21963	21808	0.00111	0.00146	1
21684-21988	21838	0.00222	0.00292	2
21709-22013	21863	0.00222	0.00292	2
21734-22038	21888	0.00222	0.00292	2
21759-22063	21913	0.00222	0.00292	2
21784-22088	21938	0.00222	0.00292	2
21809-22113	21963	0.00222	0.00292	2
21839-22138	21988	0.00111	0.00146	1
21864-22163	22013	0.00111	0.00146	1
21889-22188	22038	0.00111	0.00146	1
21914-22213	22063	0.00111	0.00146	1
21939-22238	22088	0.00111	0.00146	1
21964-22263	22113	0.00111	0.00146	1
21989-22288	22138	0	0	0
22014-22313	22163	0	0	0
22039-22338	22188	0	0	0
22064-22363	22213	0	0	0
22089-22388	22238	0	0	0
22114-22413	22263	0	0	0
22139-22438	22288	0	0	0
22164-22463	22313	0	0	0
22189-22488	22338	0	0	0
22214-22513	22363	0	0	0
22239-22538	22388	0	0	0
22264-22563	22413	0	0	0
22289-22588	22438	0	0	0
22314-22613	22463	0	0	0
22339-22638	22488	0	0	0
22364-22663	22513	0	0	0
22389-22688	22538	0	0	0
22414-22713	22563	0	0	0
22439-22738	22588	0.00111	0.00146	1
22464-22763	22613	0.00111	0.00146	1
22489-22788	22638	0.00222	0.00292	2
22514-22813	22663	0.00222	0.00292	2
22539-22838	22688	0.00222	0.00292	2
22564-22863	22713	0.00222	0.00292	2
22589-22888	22738	0.00222	0.00292	2
22614-22913	22763	0.00222	0.00292	2
22639-22938	22788	0.00222	0.00292	2
22664-22963	22813	0.00222	0.00292	2
22689-22988	22838	0.00222	0.00292	2
22714-23013	22863	0.00222	0.00292	2
22739-23038	22888	0.00111	0.00146	1
22764-23063	22913	0.00111	0.00146	1
22789-23088	22938	0	0	0
22814-23113	22963	0	0	0
22839-23138	22988	0	0	0
22864-23163	23013	0	0	0
22889-23188	23038	0	0	0
22914-23213	23063	0	0	0
22939-23238	23088	0	0	0
22964-23263	23113	0	0	0
22989-23288	23138	0	0	0
23014-23313	23163	0	0	0
23039-23338	23188	0	0	0
23064-23363	23213	0	0	0
23089-23388	23238	0	0	0
23114-23413	23263	0	0	0
23139-23438	23288	0	0	0
23164-23463	23313	0	0	0
23189-23488	23338	0	0	0
23214-23513	23363	0	0	0
23239-23538	23388	0	0	0
23264-23563	23413	0	0	0
23289-23588	23438	0	0	0
23314-23613	23463	0	0	0
23339-23638	23488	0	0	0
23364-23663	23513	0	0	0
23389-23688	23538	0.00111	0.00146	1
23414-23713	23563	0.00111	0.00146	1
23439-23738	23588	0.00111	0.00146	1
23464-23763	23613	0.00222	0.00292	2
23489-23788	23638	0.00333	0.00438	3
23514-23813	23663	0.00333	0.00438	3
23539-23838	23688	0.00333	0.00438	3
23564-23863	23713	0.00333	0.00438	3
23589-23894	23738	0.00333	0.00438	3
23614-23919	23763	0.00333	0.00438	3
23639-23944	23788	0.00333	0.00438	3
23664-23969	23813	0.00333	0.00438	3
23689-23994	23838	0.00222	0.00292	2
23714-24019	23863	0.00333	0.00438	3
23739-24044	23894	0.00333	0.00438	3
23764-24069	23919	0.00222	0.00292	2
23789-24094	23944	0.00111	0.00146	1
23814-24119	23969	0.00222	0.00292	2
23839-24144	23994	0.00333	0.00438	3
23864-24169	24019	0.00333	0.00438	3
23895-24194	24044	0.00333	0.00438	3
23920-24219	24069	0.00333	0.00438	3
23945-24244	24094	0.00333	0.00438	3
23970-24269	24119	0.00333	0.00438	3
23995-24294	24144	0.00333	0.00438	3
24020-24319	24169	0.00222	0.00292	2
24045-24344	24194	0.00333	0.00438	3
24070-24369	24219	0.00333	0.00438	3
24095-24394	24244	0.00333	0.00438	3
24120-24419	24269	0.00222	0.00292	2
24145-24444	24294	0.00111	0.00146	1
24170-24469	24319	0.00111	0.00146	1
24195-24494	24344	0.00111	0.00146	1
24220-24519	24369	0.00111	0.00146	1
24245-24544	24394	0.00111	0.00146	1
24270-24569	24419	0.00111	0.00146	1
24295-24594	24444	0.00111	0.00146	1
24320-24619	24469	0.00111	0.00146	1
24345-24644	24494	0	0	0
24370-24669	24519	0.00111	0.00146	1
24395-24694	24544	0.00111	0.00146	1
24420-24719	24569	0.00111	0.00146	1
24445-24744	24594	0.00111	0.00146	1
24470-24769	24619	0.00111	0.00146	1
24495-24794	24644	0.00111	0.00146	1
24520-24819	24669	0.00111	0.00146	1
24545-24844	24694	0.00111	0.00146	1
24570-24869	24719	0.00111	0.00146	1
24595-24894	24744	0.00111	0.00146	1
24620-24919	24769	0.00111	0.00146	1
24645-24944	24794	0.00111	0.00146	1
24670-24969	24819	0	0	0
24695-24994	24844	0	0	0
24720-25019	24869	0	0	0
24745-25044	24894	0	0	0
24770-25069	24919	0	0	0
24795-25094	24944	0	0	0
24820-25119	24969	0	0	0
24845-25144	24994	0	0	0
24870-25169	25019	0	0	0
24895-25194	25044	0	0	0
24920-25219	25069	0	0	0
24945-25244	25094	0	0	0
24970-25269	25119	0	0	0
24995-25294	25144	0	0	0
25020-25319	25169	0	0	0
25045-25344	25194	0	0	0
25070-25369	25219	0	0	0
25095-25394	25244	0	0	0
25120-25419	25269	0	0	0
25145-25444	25294	0	0	0
25170-25469	25319	0	0	0
25195-25494	25344	0	0	0
25220-25519	25369	0	0	0
25245-25544	25394	0.00111	0.00146	1
25270-25569	25419	0.00111	0.00146	1
25295-25594	25444	0.00111	0.00146	1
25320-25619	25469	0.00222	0.00292	2
25345-25644	25494	0.00222	0.00292	2
25370-25669	25519	0.00222	0.00292	2
25395-25694	25544	0.00222	0.00292	2
25420-25719	25569	0.00222	0.00292	2
25445-25744	25594	0.00222	0.00292	2
25470-25769	25619	0.00222	0.00292	2
25495-25794	25644	0.00222	0.00292	2
25520-25819	25669	0.00222	0.00292	2
25545-25844	25694	0.00111	0.00146	1
25570-25869	25719	0.00111	0.00146	1
25595-25894	25744	0.00111	0.00146	1
25620-25919	25769	0	0	0
25645-25944	25794	0	0	0
25670-25969	25819	0	0	0
25695-25994	25844	0	0	0
25720-26019	25869	0	0	0
25745-26044	25894	0	0	0
25770-26069	25919	0.00111	0.00146	1
25795-26094	25944	0.00111	0.00146	1
25820-26119	25969	0.00111	0.00146	1
25845-26144	25994	0.00111	0.00146	1
25870-26169	26019	0.00111	0.00146	1
25895-26194	26044	0.00111	0.00146	1
25920-26219	26069	0.00111	0.00146	1
25945-26244	26094	0.00111	0.00146	1
25970-26269	26119	0.00111	0.00146	1
25995-26294	26144	0.00111	0.00146	1
26020-26319	26169	0.00111	0.00146	1
26045-26344	26194	0.00111	0.00146	1
26070-26369	26219	0	0	0
26095-26394	26244	0	0	0
26120-26419	26269	0	0	0
26145-26444	26294	0	0	0
26170-26469	26319	0.00111	0.00146	1
26195-26494	26344	0.00111	0.00146	1
26220-26519	26369	0.00111	0.00146	1
26245-26544	26394	0.00111	0.00146	1
26270-26569	26419	0.00111	0.00146	1
26295-26594	26444	0.00222	0.00292	2
26320-26619	26469	0.00222	0.00292	2
26345-26644	26494	0.00222	0.00292	2
26370-26669	26519	0.00222	0.00292	2
26395-26694	26544	0.00222	0.00292	2
26420-26719	26569	0.00222	0.00292	2
26445-26744	26594	0.00222	0.00292	2
26470-26769	26619	0.00111	0.00146	1
26495-26794	26644	0.00111	0.00146	1
26520-26819	26669	0.00111	0.00146	1
26545-26844	26694	0.00111	0.00146	1
26570-26869	26719	0.00111	0.00146	1
26595-26894	26744	0	0	0
26620-26919	26769	0	0	0
26645-26944	26794	0	0	0
26670-26969	26819	0	0	0
26695-26994	26844	0	0	0
26720-27019	26869	0	0	0
26745-27044	26894	0.00111	0.00146	1
26770-27069	26919	0.00111	0.00146	1
26795-27094	26944	0.00111	0.00146	1
26820-27119	26969	0.00111	0.00146	1
26845-27144	26994	0.00111	0.00146	1
26870-27169	27019	0.00111	0.00146	1
26895-27194	27044	0.00111	0.00146	1
26920-27219	27069	0.00222	0.00292	2
26945-27244	27094	0.00222	0.00292	2
26970-27269	27119	0.00222	0.00292	2
26995-27294	27144	0.00222	0.00292	2
27020-27319	27169	0.00222	0.00292	2
27045-27344	27194	0.00111	0.00146	1
27070-27369	27219	0.00222	0.00292	2
27095-27394	27244	0.00222	0.00292	2
27120-27419	27269	0.00222	0.00292	2
27145-27444	27294	0.00222	0.00292	2
27170-27469	27319	0.00222	0.00292	2
27195-27494	27344	0.00222	0.00292	2
27220-27519	27369	0.00111	0.00146	1
27245-27544	27394	0.00222	0.00292	2
27270-27569	27419	0.00222	0.00292	2
27295-27594	27444	0.00222	0.00292	2
27320-27619	27469	0.00222	0.00292	2
27345-27644	27494	0.00222	0.00292	2
27370-27669	27519	0.00111	0.00146	1
27395-27694	27544	0.00111	0.00146	1
27420-27719	27569	0.00111	0.00146	1
27445-27744	27594	0.00111	0.00146	1
27470-27769	27619	0.00111	0.00146	1
27495-27794	27644	0.00111	0.00146	1
27520-27819	27669	0.00111	0.00146	1
27545-27844	27694	0	0	0
27570-27869	27719	0	0	0
27595-27894	27744	0	0	0
27620-27919	27769	0	0	0
27645-27944	27794	0	0	0
27670-27969	27819	0	0	0
27695-27994	27844	0	0	0
27720-28020	27869	0	0	0
27745-28056	27894	0	0	0
27770-28081	27919	0	0	0
27795-28106	27944	0	0	0
27820-28131	27969	0	0	0
27845-28156	27994	0.00111	0.00146	1
27870-28181	28020	0.00111	0.00146	1
27895-28206	28056	0.00111	0.00146	1
27920-28231	28081	0.00111	0.00146	1
27945-28256	28106	0.00111	0.00146	1
27970-28281	28131	0.00111	0.00146	1
27995-28306	28156	0.00111	0.00146	1
28032-28336	28181	0.00111	0.00146	1
28057-28361	28206	0.00111	0.00146	1
28082-28386	28231	0.00111	0.00146	1
28107-28411	28256	0.00111	0.00146	1
28132-28436	28281	0.00111	0.00146	1
28157-28461	28306	0	0	0
28182-28505	28336	0	0	0
28207-28530	28361	0.00111	0.00146	1
28232-28560	28386	0.00111	0.00146	1
28257-28585	28411	0.00111	0.00146	1
28282-28610	28436	0.00111	0.00146	1
28307-28635	28461	0.00111	0.00146	1
28337-28660	28505	0.00111	0.00146	1
28362-28685	28530	0.00111	0.00146	1
28387-28710	28560	0.00111	0.00146	1
28412-28735	28585	0.00111	0.00146	1
28437-28777	28610	0.00222	0.00292	2
28462-28802	28635	0.00222	0.00292	2
28506-28827	28660	0.00222	0.00292	2
28531-28852	28685	0.00111	0.00146	1
28561-28877	28710	0.00111	0.00146	1
28586-28908	28735	0.00111	0.00146	1
28611-28933	28777	0.00111	0.00146	1
28636-28958	28802	0.00111	0.00146	1
28661-28983	28827	0.00111	0.00146	1
28686-29008	28852	0.00111	0.00146	1
28711-29033	28877	0.00222	0.00292	2
28736-29058	28908	0.00222	0.00292	2
28778-29083	28933	0.00111	0.00146	1
28803-29108	28958	0.00111	0.00146	1
28828-29133	28983	0.00111	0.00146	1
28853-29158	29008	0.00111	0.00146	1
28878-29183	29033	0.00111	0.00146	1
28909-29208	29058	0.00111	0.00146	1
28934-29233	29083	0.00111	0.00146	1
28959-29258	29108	0.00111	0.00146	1
28984-29283	29133	0.00111	0.00146	1
29009-29308	29158	0.00111	0.00146	1
29034-29333	29183	0	0	0
29059-29358	29208	0	0	0
29084-29383	29233	0.002	0.00146	1
29109-29408	29258	0.002	0.00146	1
29134-29433	29283	0.002	0.00146	1
29159-29459	29308	0.002	0.00146	1
29184-29484	29333	0.002	0.00146	1
29209-29541	29358	0.00311	0.00292	2
29234-29566	29383	0.00422	0.00438	3
29259-29591	29408	0.00422	0.00438	3
29284-29616	29433	0.00422	0.00438	3
29309-29641	29459	0.00533	0.00584	4
29334-29666	29484	0.00533	0.00584	4
29359-29691	29541	0.00533	0.00584	4
29384-29716	29566	0.00333	0.00438	3
29409-29741	29591	0.00333	0.00438	3
29434-29766	29616	0.00333	0.00438	3
29460-29811	29641	0.00333	0.00438	3
29485-29836	29666	0.00333	0.00438	3
29542-29861	29691	0.00222	0.00292	2
29567-29886	29716	0.00111	0.00146	1
29592-29911	29741	0.00111	0.00146	1
29617-29936	29766	0.00111	0.00146	1
29642-29961	29811	0	0	0
29667-29986	29836	0	0	0
29692-30011	29861	0	0	0
29717-30041	29886	0	0	0
29742-30066	29911	0	0	0
29767-30091	29936	0	0	0
29812-30142	29961	0	0	0
29837-30167	29986	0	0	0
29862-30192	30011	0	0	0
29887-30217	30041	0	0	0
29912-30242	30066	0	0	0
29937-30267	30091	0	0	0
29962-30292	30142	0	0	0
29987-30317	30167	0	0	0
30012-30342	30192	0	0	0
30042-30367	30217	0	0	0
30067-30392	30242	0	0	0
30092-30417	30267	0	0	0
30143-30442	30292	0	0	0
30168-30467	30317	0	0	0
30193-30492	30342	0	0	0
30218-30517	30367	0	0	0
30243-30542	30392	0	0	0
30268-30567	30417	0.00222	0.00292	2
30293-30592	30442	0.00222	0.00292	2
30318-30617	30467	0.00222	0.00292	2
30343-30642	30492	0.00222	0.00292	2
30368-30667	30517	0.00222	0.00292	2
30393-30692	30542	0.00222	0.00292	2
30418-30717	30567	0.00222	0.00292	2
30443-30742	30592	0.00222	0.00292	2
30468-30767	30617	0.00222	0.00292	2
30493-30795	30642	0.00222	0.00292	2
30518-30825	30667	0.00222	0.00292	2
30543-30850	30692	0.00222	0.00292	2
30568-30875	30717	0	0	0
30593-30900	30742	0	0	0
30618-30925	30767	0.00222	0.00292	2
30643-30950	30795	0.00222	0.00292	2
30668-30975	30825	0.00222	0.00292	2
30693-31005	30850	0.00222	0.00292	2
30718-31030	30875	0.00222	0.00292	2
30743-31055	30900	0.00222	0.00292	2
30768-31188	30925	0.00222	0.00292	2
30796-31213	30950	0.00333	0.00438	3
30826-31238	30975	0.00333	0.00438	3
30851-31264	31005	0.00333	0.00438	3
30876-31289	31030	0.00333	0.00438	3
30901-31314	31055	0.00333	0.00438	3
30926-31339	31188	0.00111	0.00146	1
30951-31364	31213	0.00111	0.00146	1
30976-31398	31238	0.00311	0.00292	2
31006-31429	31264	0.00311	0.00292	2
31031-31454	31289	0.00311	0.00292	2
31056-31479	31314	0.00311	0.00292	2
31189-31504	31339	0.00311	0.00292	2
31214-31529	31364	0.002	0.00146	1
31239-31554	31398	0.002	0.00146	1
31265-31579	31429	0.00311	0.00292	2
31290-31604	31454	0.00311	0.00292	2
31315-31629	31479	0.00311	0.00292	2
31340-31654	31504	0.00311	0.00292	2
31365-31679	31529	0.00311	0.00292	2
31399-31704	31554	0.00111	0.00146	1
31430-31729	31579	0.00111	0.00146	1
31455-31754	31604	0.00111	0.00146	1
31480-31779	31629	0.00111	0.00146	1
31505-31804	31654	0.00222	0.00292	2
31530-31829	31679	0.00222	0.00292	2
31555-31854	31704	0.00333	0.00438	3
31580-31879	31729	0.00222	0.00292	2
31605-31904	31754	0.00222	0.00292	2
31630-31929	31779	0.00222	0.00292	2
31655-31954	31804	0.00222	0.00292	2
31680-31979	31829	0.00222	0.00292	2
31705-32004	31854	0.00422	0.00438	3
31730-32029	31879	0.00422	0.00438	3
31755-32054	31904	0.00422	0.00438	3
31780-32079	31929	0.00422	0.00438	3
31805-32104	31954	0.00311	0.00292	2
31830-32129	31979	0.00311	0.00292	2
31855-32154	32004	0.002	0.00146	1
31880-32179	32029	0.002	0.00146	1
31905-32206	32054	0.002	0.00146	1
31930-32232	32079	0.002	0.00146	1
31955-32257	32104	0.002	0.00146	1
31980-32282	32129	0.002	0.00146	1
32005-32307	32154	0	0	0
32030-32332	32179	0	0	0
32055-32357	32206	0	0	0
32080-32400	32232	0.00111	0.00146	1
32105-32425	32257	0.00222	0.00292	2
32130-32450	32282	0.00222	0.00292	2
32155-32475	32307	0.00222	0.00292	2
32180-32500	32332	0.00222	0.00292	2
32207-32525	32357	0.00222	0.00292	2
32233-32550	32400	0.00222	0.00292	2
32258-32575	32425	0.00333	0.00438	3
32283-32600	32450	0.00444	0.00584	4
32308-32626	32475	0.00444	0.00584	4
32333-32651	32500	0.00444	0.00584	4
32358-32676	32525	0.00556	0.0073	5
32401-32701	32550	0.00444	0.00584	4
32426-32726	32575	0.00333	0.00438	3
32451-32751	32600	0.00333	0.00438	3
32476-32776	32626	0.00333	0.00438	3
32501-32801	32651	0.00333	0.00438	3
32526-32826	32676	0.00333	0.00438	3
32551-32851	32701	0.00333	0.00438	3
32576-32876	32726	0.00222	0.00292	2
32601-32901	32751	0.00311	0.00292	2
32627-32926	32776	0.00311	0.00292	2
32652-32951	32801	0.00311	0.00292	2
32677-32976	32826	0.002	0.00146	1
32702-33001	32851	0.002	0.00146	1
32727-33026	32876	0.002	0.00146	1
32752-33051	32901	0.002	0.00146	1
32777-33076	32926	0.002	0.00146	1
32802-33101	32951	0.002	0.00146	1
32827-33126	32976	0.002	0.00146	1
32852-33151	33001	0.002	0.00146	1
32877-33176	33026	0.002	0.00146	1
32902-33201	33051	0	0	0
32927-33226	33076	0	0	0
32952-33251	33101	0.00111	0.00146	1
32977-33276	33126	0.00111	0.00146	1
33002-33301	33151	0.00111	0.00146	1
33027-33332	33176	0.00111	0.00146	1
33052-33357	33201	0.00111	0.00146	1
33077-33382	33226	0.00222	0.00292	2
33102-33407	33251	0.00222	0.00292	2
33127-33432	33276	0.00222	0.00292	2
33152-33457	33301	0.00222	0.00292	2
33177-33482	33332	0.00222	0.00292	2
33202-33507	33357	0.00222	0.00292	2
33227-33532	33382	0.00222	0.00292	2
33252-33557	33407	0.00222	0.00292	2
33277-33582	33432	0.00222	0.00292	2
33302-33607	33457	0.00222	0.00292	2
33333-33632	33482	0.00222	0.00292	2
33358-33657	33507	0.00222	0.00292	2
33383-33682	33532	0.00111	0.00146	1
33408-33707	33557	0.00111	0.00146	1
33433-33732	33582	0.00111	0.00146	1
33458-33757	33607	0.00111	0.00146	1
33483-33782	33632	0.00111	0.00146	1
33508-33807	33657	0.00111	0.00146	1
33533-33832	33682	0.00222	0.00292	2
33558-33862	33707	0.00111	0.00146	1
33583-33887	33732	0.00111	0.00146	1
33608-33912	33757	0.00222	0.00292	2
33633-33937	33782	0.00222	0.00292	2
33658-33962	33807	0.00222	0.00292	2
33683-33987	33832	0.00222	0.00292	2
33708-34012	33862	0.00222	0.00292	2
33733-34037	33887	0.00222	0.00292	2
33758-34062	33912	0.00222	0.00292	2
33783-34087	33937	0.00222	0.00292	2
33808-34112	33962	0.00222	0.00292	2
33838-34137	33987	0.00111	0.00146	1
33863-34162	34012	0.00222	0.00292	2
33888-34187	34037	0.00222	0.00292	2
33913-34212	34062	0.00311	0.00292	2
33938-34237	34087	0.00311	0.00292	2
33963-34262	34112	0.00311	0.00292	2
33988-34287	34137	0.00311	0.00292	2
34013-34312	34162	0.00311	0.00292	2
34038-34337	34187	0.00311	0.00292	2
34063-34362	34212	0.00311	0.00292	2
34088-34387	34237	0.00311	0.00292	2
34113-34412	34262	0.00311	0.00292	2
34138-34437	34287	0.00422	0.00438	3
34163-34467	34312	0.00311	0.00292	2
34188-34492	34337	0.00644	0.0073	5
34213-34517	34362	0.00444	0.00584	4
34238-34542	34387	0.00444	0.00584	4
34263-34585	34412	0.00556	0.0073	5
34288-34664	34437	0.01444	0.01898	13
34313-34689	34467	0.01444	0.01898	13
34338-34714	34492	0.01444	0.01898	13
34363-34739	34517	0.01444	0.01898	13
34388-34764	34542	0.01444	0.01898	13
34413-34789	34585	0.01444	0.01898	13
34438-34814	34664	0.01333	0.01752	12
34468-34839	34689	0.01444	0.01898	13
34493-34864	34714	0.01111	0.0146	10
34518-34889	34739	0.01111	0.0146	10
34543-34914	34764	0.01111	0.0146	10
34586-34939	34789	0.01	0.01314	9
34665-34964	34814	0.00111	0.00146	1
34690-34989	34839	0.00111	0.00146	1
34715-35014	34864	0.00289	0.00292	2
34740-35039	34889	0.00289	0.00292	2
34765-35073	34914	0.00289	0.00292	2
34790-35098	34939	0.00289	0.00292	2
34815-35123	34964	0.00289	0.00292	2
34840-35148	34989	0.00178	0.00146	1
34865-35173	35014	0.00178	0.00146	1
34890-35198	35039	0.00178	0.00146	1
34915-35223	35073	0.00178	0.00146	1
34940-35262	35098	0.00178	0.00146	1
34965-35287	35123	0.00178	0.00146	1
34990-35325	35148	0.00178	0.00146	1
35015-35350	35173	0	0	0
35040-35375	35198	0.00111	0.00146	1
35074-35400	35223	0.00111	0.00146	1
35099-35425	35262	0.00111	0.00146	1
35124-35450	35287	0.00111	0.00146	1
35149-35475	35325	0.00111	0.00146	1
35174-35500	35350	0.00333	0.00438	3
35199-35525	35375	0.00333	0.00438	3
35238-35550	35400	0.00333	0.00438	3
35263-35575	35425	0.00333	0.00438	3
35288-35600	35450	0.00333	0.00438	3
35326-35625	35475	0.00444	0.00584	4
35351-35650	35500	0.00444	0.00584	4
35376-35675	35525	0.00333	0.00438	3
35401-35700	35550	0.00333	0.00438	3
35426-35725	35575	0.00333	0.00438	3
35451-35750	35600	0.00444	0.00584	4
35476-35775	35625	0.00444	0.00584	4
35501-35800	35650	0.00333	0.00438	3
35526-35825	35675	0.00333	0.00438	3
35551-35850	35700	0.00333	0.00438	3
35576-35875	35725	0.00333	0.00438	3
35601-35900	35750	0.00333	0.00438	3
35626-35925	35775	0.00222	0.00292	2
35651-35950	35800	0.00222	0.00292	2
35676-35975	35825	0.00222	0.00292	2
35701-36000	35850	0.00222	0.00292	2
35726-36025	35875	0.00222	0.00292	2
35751-36050	35900	0.00111	0.00146	1
35776-36075	35925	0.00111	0.00146	1
35801-36100	35950	0	0	0
35826-36125	35975	0	0	0
35851-36150	36000	0	0	0
35876-36175	36025	0	0	0
35901-36200	36050	0	0	0
35926-36225	36075	0	0	0
35951-36250	36100	0	0	0
35976-36275	36125	0	0	0
36001-36300	36150	0	0	0
36026-36325	36175	0	0	0
36051-36350	36200	0	0	0
36076-36375	36225	0	0	0
36101-36400	36250	0	0	0
36126-36425	36275	0	0	0
36151-36450	36300	0	0	0
36176-36475	36325	0	0	0
36201-36500	36350	0	0	0
36226-36525	36375	0	0	0
36251-36550	36400	0	0	0
36276-36575	36425	0	0	0
36301-36600	36450	0	0	0
36326-36625	36475	0	0	0
36351-36650	36500	0	0	0
36376-36675	36525	0	0	0
36401-36700	36550	0	0	0
36426-36725	36575	0	0	0
36451-36750	36600	0	0	0
36476-36775	36625	0	0	0
36501-36800	36650	0	0	0
36526-36825	36675	0	0	0
36551-36850	36700	0	0	0
36576-36875	36725	0	0	0
36601-36900	36750	0	0	0
36626-36925	36775	0	0	0
36651-36950	36800	0	0	0
36676-36975	36825	0	0	0
36701-37000	36850	0	0	0
36726-37025	36875	0	0	0
36751-37050	36900	0	0	0
36776-37075	36925	0	0	0
36801-37100	36950	0	0	0
36826-37125	36975	0	0	0
36851-37150	37000	0	0	0
36876-37175	37025	0	0	0
36901-37200	37050	0	0	0
36926-37225	37075	0	0	0
36951-37250	37100	0	0	0
36976-37275	37125	0.00111	0.00146	1
37001-37300	37150	0.00111	0.00146	1
37026-37325	37175	0.00111	0.00146	1
37051-37350	37200	0.00111	0.00146	1
37076-37375	37225	0.00111	0.00146	1
37101-37400	37250	0.00111	0.00146	1
37126-37425	37275	0.00111	0.00146	1
37151-37450	37300	0.00111	0.00146	1
37176-37475	37325	0.00111	0.00146	1
37201-37500	37350	0.00111	0.00146	1
37226-37525	37375	0.00111	0.00146	1
37251-37550	37400	0.00111	0.00146	1
37276-37575	37425	0	0	0
37301-37600	37450	0	0	0
37326-37625	37475	0	0	0
37351-37650	37500	0	0	0
37376-37675	37525	0	0	0
37401-37700	37550	0	0	0
37426-37725	37575	0	0	0
37451-37750	37600	0.00111	0.00146	1
37476-37775	37625	0.00111	0.00146	1
37501-37800	37650	0.00111	0.00146	1
37526-37825	37675	0.00111	0.00146	1
37551-37850	37700	0.00111	0.00146	1
37576-37875	37725	0.00111	0.00146	1
37601-37900	37750	0.00111	0.00146	1
37626-37925	37775	0.00111	0.00146	1
37651-37950	37800	0.00111	0.00146	1
37676-37975	37825	0.00111	0.00146	1
37701-38000	37850	0.00111	0.00146	1
37726-38025	37875	0.00111	0.00146	1
37751-38050	37900	0	0	0
37776-38075	37925	0	0	0
37801-38100	37950	0	0	0
37826-38125	37975	0	0	0
37851-38150	38000	0	0	0
37876-38175	38025	0	0	0
37901-38200	38050	0	0	0
37926-38225	38075	0	0	0
37951-38250	38100	0.00111	0.00146	1
37976-38275	38125	0.00222	0.00292	2
38001-38300	38150	0.00222	0.00292	2
38026-38325	38175	0.00222	0.00292	2
38051-38350	38200	0.00222	0.00292	2
38076-38375	38225	0.00222	0.00292	2
38101-38400	38250	0.00222	0.00292	2
38126-38425	38275	0.00222	0.00292	2
38151-38450	38300	0.00222	0.00292	2
38176-38475	38325	0.00222	0.00292	2
38201-38500	38350	0.00222	0.00292	2
38226-38525	38375	0.00222	0.00292	2
38251-38550	38400	0.00111	0.00146	1
38276-38575	38425	0	0	0
38301-38600	38450	0	0	0
38326-38625	38475	0	0	0
38351-38650	38500	0	0	0
38376-38675	38525	0	0	0
38401-38700	38550	0	0	0
38426-38725	38575	0	0	0
38451-38750	38600	0.00111	0.00146	1
38476-38775	38625	0.00111	0.00146	1
38501-38805	38650	0.00111	0.00146	1
38526-38832	38675	0.00111	0.00146	1
38551-38857	38700	0.00111	0.00146	1
38576-38882	38725	0.00222	0.00292	2
38601-38907	38750	0.00222	0.00292	2
38626-38932	38775	0.00222	0.00292	2
38651-38957	38805	0.00222	0.00292	2
38676-38982	38832	0.00222	0.00292	2
38701-39007	38857	0.00222	0.00292	2
38726-39032	38882	0.00222	0.00292	2
38751-39057	38907	0.00111	0.00146	1
38781-39082	38932	0.00111	0.00146	1
38806-39107	38957	0.00111	0.00146	1
38833-39132	38982	0.00111	0.00146	1
38858-39157	39007	0.00111	0.00146	1
38883-39182	39032	0.00111	0.00146	1
38908-39208	39057	0.00111	0.00146	1
38933-39233	39082	0.00111	0.00146	1
38958-39277	39107	0.00222	0.00292	2
38983-39324	39132	0.00222	0.00292	2
39008-39349	39157	0.00222	0.00292	2
39033-39389	39182	0.00222	0.00292	2
39058-39414	39208	0.00222	0.00292	2
39083-39451	39233	0.00333	0.00438	3
39108-39500	39277	0.00333	0.00438	3
39133-39530	39324	0.00333	0.00438	3
39158-39574	39349	0.00444	0.00584	4
39183-39625	39389	0.00333	0.00438	3
39209-39650	39414	0.00333	0.00438	3
39234-39675	39451	0.00333	0.00438	3
39278-39700	39500	0.00333	0.00438	3
39325-39725	39530	0.00333	0.00438	3
39350-39750	39574	0.00333	0.00438	3
39390-39775	39625	0.00333	0.00438	3
39415-39800	39650	0.00333	0.00438	3
39452-39825	39675	0.00222	0.00292	2
39501-39850	39700	0.00222	0.00292	2
39531-39875	39725	0.00222	0.00292	2
39575-39900	39750	0.00111	0.00146	1
39626-39925	39775	0.00111	0.00146	1
39651-39950	39800	0.00222	0.00292	2
39676-39975	39825	0.00422	0.00438	3
39701-40000	39850	0.00311	0.00292	2
39726-40025	39875	0.00311	0.00292	2
39751-40050	39900	0.00311	0.00292	2
39776-40075	39925	0.00511	0.00438	3
39801-40100	39950	0.00622	0.00584	4
39826-40125	39975	0.00622	0.00584	4
39851-40150	40000	0.00733	0.0073	5
39876-40175	40025	0.00733	0.0073	5
39901-40200	40050	0.00733	0.0073	5
39926-40225	40075	0.00733	0.0073	5
39951-40250	40100	0.00622	0.00584	4
39976-40275	40125	0.00422	0.00438	3
40001-40300	40150	0.00422	0.00438	3
40026-40325	40175	0.00533	0.00584	4
40051-40350	40200	0.00644	0.0073	5
40076-40375	40225	0.00444	0.00584	4
40101-40400	40250	0.00333	0.00438	3
40126-40425	40275	0.00333	0.00438	3
40151-40450	40300	0.00222	0.00292	2
40176-40480	40325	0.00222	0.00292	2
40201-40505	40350	0.00222	0.00292	2
40226-40530	40375	0.00222	0.00292	2
40251-40555	40400	0.00222	0.00292	2
40276-40580	40425	0.00222	0.00292	2
40301-40605	40450	0.00222	0.00292	2
40326-40630	40480	0.00111	0.00146	1
40351-40655	40505	0	0	0
40376-40680	40530	0	0	0
40401-40705	40555	0	0	0
40426-40730	40580	0	0	0
40451-40755	40605	0	0	0
40481-40780	40630	0	0	0
40506-40805	40655	0	0	0
40531-40830	40680	0	0	0
40556-40855	40705	0	0	0
40581-40880	40730	0	0	0
40606-40905	40755	0	0	0
40631-40930	40780	0	0	0
40656-40955	40805	0	0	0
40681-40980	40830	0	0	0
40706-41005	40855	0	0	0
40731-41030	40880	0	0	0
40756-41055	40905	0	0	0
40781-41080	40930	0	0	0
40806-41105	40955	0	0	0
40831-41130	40980	0	0	0
40856-41155	41005	0	0	0
40881-41180	41030	0	0	0
40906-41205	41055	0	0	0
40931-41230	41080	0	0	0
40956-41255	41105	0	0	0
40981-41280	41130	0	0	0
41006-41305	41155	0	0	0
41031-41330	41180	0	0	0
41056-41355	41205	0	0	0
41081-41380	41230	0	0	0
41106-41405	41255	0	0	0
41131-41430	41280	0	0	0
41156-41455	41305	0	0	0
41181-41480	41330	0	0	0
41206-41505	41355	0	0	0
41231-41530	41380	0	0	0
41256-41555	41405	0	0	0
41281-41580	41430	0	0	0
41306-41605	41455	0.00111	0.00146	1
41331-41630	41480	0.00111	0.00146	1
41356-41655	41505	0.00111	0.00146	1
41381-41680	41530	0.00111	0.00146	1
41406-41705	41555	0.00111	0.00146	1
41431-41730	41580	0.00111	0.00146	1
41456-41755	41605	0.00111	0.00146	1
41481-41780	41630	0.00111	0.00146	1
41506-41805	41655	0.00111	0.00146	1
41531-41830	41680	0.00111	0.00146	1
41556-41855	41705	0.00111	0.00146	1
41581-41880	41730	0.00111	0.00146	1
41606-41905	41755	0	0	0
41631-41930	41780	0	0	0
41656-41955	41805	0	0	0
41681-41980	41830	0.00222	0.00292	2
41706-42005	41855	0.00222	0.00292	2
41731-42030	41880	0.00222	0.00292	2
41756-42055	41905	0.00222	0.00292	2
41781-42080	41930	0.00222	0.00292	2
41806-42105	41955	0.00222	0.00292	2
41831-42130	41980	0.00222	0.00292	2
41856-42155	42005	0.00222	0.00292	2
41881-42180	42030	0.00222	0.00292	2
41906-42205	42055	0.00222	0.00292	2
41931-42230	42080	0.00222	0.00292	2
41956-42255	42105	0.00222	0.00292	2
41981-42280	42130	0	0	0
42006-42305	42155	0	0	0
42031-42330	42180	0	0	0
42056-42355	42205	0	0	0
42081-42380	42230	0	0	0
42106-42405	42255	0	0	0
42131-42430	42280	0	0	0
42156-42455	42305	0	0	0
42181-42480	42330	0	0	0
42206-42505	42355	0	0	0
42231-42530	42380	0	0	0
42256-42555	42405	0	0	0
42281-42580	42430	0	0	0
42306-42605	42455	0	0	0
42331-42630	42480	0	0	0
42356-42655	42505	0	0	0
42381-42680	42530	0	0	0
42406-42705	42555	0	0	0
42431-42730	42580	0	0	0
42456-42755	42605	0	0	0
42481-42780	42630	0	0	0
42506-42805	42655	0	0	0
42531-42830	42680	0	0	0
42556-42855	42705	0	0	0
42581-42880	42730	0	0	0
42606-42905	42755	0	0	0
42631-42930	42780	0	0	0
42656-42955	42805	0	0	0
42681-42980	42830	0	0	0
42706-43005	42855	0	0	0
42731-43030	42880	0	0	0
42756-43055	42905	0	0	0
42781-43080	42930	0.00111	0.00146	1
42806-43105	42955	0.00111	0.00146	1
42831-43130	42980	0.00222	0.00292	2
42856-43155	43005	0.00222	0.00292	2
42881-43180	43030	0.00222	0.00292	2
42906-43205	43055	0.00222	0.00292	2
42931-43230	43080	0.00222	0.00292	2
42956-43255	43105	0.00222	0.00292	2
42981-43280	43130	0.00222	0.00292	2
43006-43305	43155	0.00222	0.00292	2
43031-43330	43180	0.00222	0.00292	2
43056-43355	43205	0.00222	0.00292	2
43081-43380	43230	0.00111	0.00146	1
43106-43405	43255	0.00111	0.00146	1
43131-43430	43280	0	0	0
43156-43455	43305	0	0	0
43181-43480	43330	0	0	0
43206-43505	43355	0	0	0
43231-43530	43380	0	0	0
43256-43555	43405	0	0	0
43281-43580	43430	0	0	0
43306-43605	43455	0	0	0
43331-43630	43480	0	0	0
43356-43655	43505	0	0	0
43381-43680	43530	0	0	0
43406-43705	43555	0	0	0
43431-43730	43580	0	0	0
43456-43755	43605	0	0	0
43481-43780	43630	0	0	0
43506-43805	43655	0	0	0
43531-43830	43680	0	0	0
43556-43855	43705	0	0	0
43581-43880	43730	0	0	0
43606-43905	43755	0	0	0
43631-43930	43780	0	0	0
43656-43955	43805	0	0	0
43681-43980	43830	0.00111	0.00146	1
43706-44005	43855	0.00111	0.00146	1
43731-44030	43880	0.00111	0.00146	1
43756-44055	43905	0.00111	0.00146	1
43781-44080	43930	0.00111	0.00146	1
43806-44105	43955	0.00111	0.00146	1
43831-44130	43980	0.00111	0.00146	1
43856-44155	44005	0.00111	0.00146	1
43881-44180	44030	0.00111	0.00146	1
43906-44205	44055	0.00111	0.00146	1
43931-44230	44080	0.00111	0.00146	1
43956-44255	44105	0.00111	0.00146	1
43981-44280	44130	0	0	0
44006-44305	44155	0	0	0
44031-44330	44180	0	0	0
44056-44355	44205	0	0	0
44081-44380	44230	0	0	0
44106-44405	44255	0	0	0
44131-44430	44280	0	0	0
44156-44455	44305	0	0	0
44181-44480	44330	0	0	0
44206-44505	44355	0	0	0
44231-44530	44380	0	0	0
44256-44555	44405	0	0	0
44281-44580	44430	0	0	0
44306-44605	44455	0	0	0
44331-44630	44480	0	0	0
44356-44655	44505	0	0	0
44381-44680	44530	0	0	0
44406-44705	44555	0	0	0
44431-44730	44580	0	0	0
44456-44755	44605	0	0	0
44481-44780	44630	0	0	0
44506-44805	44655	0	0	0
44531-44830	44680	0	0	0
44556-44855	44705	0	0	0
44581-44880	44730	0	0	0
44606-44905	44755	0	0	0
44631-44930	44780	0	0	0
44656-44955	44805	0	0	0
44681-44980	44830	0	0	0
44706-45005	44855	0	0	0
44731-45030	44880	0	0	0
44756-45055	44905	0	0	0
44781-45080	44930	0	0	0
44806-45105	44955	0	0	0
44831-45130	44980	0	0	0
44856-45155	45005	0	0	0
44881-45180	45030	0	0	0
44906-45205	45055	0	0	0
44931-45230	45080	0	0	0
44956-45255	45105	0	0	0
44981-45280	45130	0	0	0
45006-45305	45155	0	0	0
45031-45330	45180	0	0	0
45056-45355	45205	0	0	0
45081-45380	45230	0	0	0
45106-45405	45255	0	0	0
45131-45430	45280	0.00222	0.00292	2
45156-45455	45305	0.00222	0.00292	2
45181-45499	45330	0.00222	0.00292	2
45206-45524	45355	0.00222	0.00292	2
45231-45549	45380	0.00222	0.00292	2
45256-45574	45405	0.00222	0.00292	2
45281-45599	45430	0.00222	0.00292	2
45306-45624	45455	0.00222	0.00292	2
45331-45649	45499	0.00222	0.00292	2
45356-45691	45524	0.00222	0.00292	2
45381-45716	45549	0.00222	0.00292	2
45406-45741	45574	0.00333	0.00438	3
45431-45766	45599	0.00111	0.00146	1
45456-45791	45624	0.00111	0.00146	1
45500-45816	45649	0.00111	0.00146	1
45525-45841	45691	0.00111	0.00146	1
45550-45866	45716	0.00111	0.00146	1
45575-45891	45741	0.00111	0.00146	1
45600-45916	45766	0.00111	0.00146	1
45625-45941	45791	0.00111	0.00146	1
45650-45966	45816	0.00111	0.00146	1
45692-45991	45841	0.00111	0.00146	1
45717-46016	45866	0.00111	0.00146	1
45742-46043	45891	0	0	0
45767-46068	45916	0	0	0
45792-46093	45941	0.00111	0.00146	1
45817-46118	45966	0.00111	0.00146	1
45842-46143	45991	0.00111	0.00146	1
45867-46168	46016	0.00111	0.00146	1
45892-46193	46043	0.00111	0.00146	1
45917-46218	46068	0.00111	0.00146	1
45942-46243	46093	0.00111	0.00146	1
45967-46268	46118	0.00111	0.00146	1
45992-46293	46143	0.00111	0.00146	1
46017-46318	46168	0.00111	0.00146	1
46044-46343	46193	0.00111	0.00146	1
46069-46368	46218	0.00111	0.00146	1
46094-46393	46243	0	0	0
46119-46418	46268	0	0	0
46144-46443	46293	0	0	0
46169-46468	46318	0	0	0
46194-46493	46343	0	0	0
46219-46518	46368	0	0	0
46244-46543	46393	0	0	0
46269-46568	46418	0	0	0
46294-46593	46443	0.00111	0.00146	1
46319-46618	46468	0.00111	0.00146	1
46344-46643	46493	0.00111	0.00146	1
46369-46668	46518	0.00111	0.00146	1
46394-46693	46543	0.00111	0.00146	1
46419-46718	46568	0.00111	0.00146	1
46444-46743	46593	0.00111	0.00146	1
46469-46768	46618	0.00111	0.00146	1
46494-46793	46643	0.00111	0.00146	1
46519-46818	46668	0.00111	0.00146	1
46544-46843	46693	0.00111	0.00146	1
46569-46868	46718	0.00111	0.00146	1
46594-46893	46743	0	0	0
46619-46918	46768	0	0	0
46644-46943	46793	0.00111	0.00146	1
46669-46968	46818	0.00111	0.00146	1
46694-46993	46843	0.00111	0.00146	1
46719-47018	46868	0.00111	0.00146	1
46744-47043	46893	0.00111	0.00146	1
46769-47068	46918	0.00111	0.00146	1
46794-47093	46943	0.00111	0.00146	1
46819-47118	46968	0.00111	0.00146	1
46844-47143	46993	0.00111	0.00146	1
46869-47168	47018	0.00111	0.00146	1
46894-47193	47043	0.00111	0.00146	1
46919-47218	47068	0.00111	0.00146	1
46944-47243	47093	0	0	0
46969-47268	47118	0	0	0
46994-47293	47143	0	0	0
47019-47318	47168	0	0	0
47044-47343	47193	0	0	0
47069-47368	47218	0.00111	0.00146	1
47094-47393	47243	0.00111	0.00146	1
47119-47423	47268	0.00111	0.00146	1
47144-47448	47293	0.00111	0.00146	1
47169-47474	47318	0.00222	0.00292	2
47194-47499	47343	0.00222	0.00292	2
47219-47529	47368	0.00222	0.00292	2
47244-47554	47393	0.00222	0.00292	2
47269-47579	47423	0.00222	0.00292	2
47294-47604	47448	0.00222	0.00292	2
47319-47629	47474	0.00222	0.00292	2
47344-47654	47499	0.00222	0.00292	2
47369-47679	47529	0.00111	0.00146	1
47394-47704	47554	0.00111	0.00146	1
47424-47729	47579	0.00222	0.00292	2
47449-47754	47604	0.00222	0.00292	2
47475-47779	47629	0.00111	0.00146	1
47500-47804	47654	0.00111	0.00146	1
47530-47829	47679	0.00111	0.00146	1
47555-47857	47704	0.00222	0.00292	2
47580-47882	47729	0.00222	0.00292	2
47605-47907	47754	0.00222	0.00292	2
47630-47932	47779	0.00222	0.00292	2
47655-47957	47804	0.00222	0.00292	2
47680-47982	47829	0.00333	0.00438	3
47705-48007	47857	0.00333	0.00438	3
47730-48032	47882	0.00222	0.00292	2
47755-48057	47907	0.00222	0.00292	2
47780-48082	47932	0.00422	0.00438	3
47805-48107	47957	0.00422	0.00438	3
47830-48132	47982	0.00422	0.00438	3
47858-48157	48007	0.00311	0.00292	2
47883-48182	48032	0.00311	0.00292	2
47908-48207	48057	0.00422	0.00438	3
47933-48232	48082	0.00422	0.00438	3
47958-48276	48107	0.00422	0.00438	3
47983-48301	48132	0.00422	0.00438	3
48008-48326	48157	0.00422	0.00438	3
48033-48351	48182	0.00422	0.00438	3
48058-48376	48207	0.00422	0.00438	3
48083-48401	48232	0.00222	0.00292	2
48108-48426	48276	0.00222	0.00292	2
48133-48451	48301	0.00222	0.00292	2
48158-48476	48326	0.00222	0.00292	2
48183-48501	48351	0.00222	0.00292	2
48208-48526	48376	0.00111	0.00146	1
48233-48551	48401	0.00111	0.00146	1
48277-48576	48426	0.00111	0.00146	1
48302-48601	48451	0	0	0
48327-48637	48476	0.002	0.00146	1
48352-48662	48501	0.002	0.00146	1
48377-48687	48526	0.002	0.00146	1
48402-48712	48551	0.002	0.00146	1
48427-48737	48576	0.002	0.00146	1
48452-48762	48601	0.002	0.00146	1
48477-48787	48637	0.002	0.00146	1
48502-48812	48662	0.002	0.00146	1
48527-48837	48687	0.002	0.00146	1
48552-48862	48712	0.004	0.00292	2
48577-48887	48737	0.004	0.00292	2
48602-48912	48762	0.004	0.00292	2
48638-48937	48787	0.002	0.00146	1
48663-48962	48812	0.002	0.00146	1
48688-48987	48837	0.002	0.00146	1
48713-49012	48862	0.00311	0.00292	2
48738-49037	48887	0.00311	0.00292	2
48763-49062	48912	0.00311	0.00292	2
48788-49087	48937	0.00311	0.00292	2
48813-49112	48962	0.00311	0.00292	2
48838-49137	48987	0.00311	0.00292	2
48863-49162	49012	0.00111	0.00146	1
48888-49187	49037	0.00111	0.00146	1
48913-49212	49062	0.00111	0.00146	1
48938-49237	49087	0.00111	0.00146	1
48963-49262	49112	0.00111	0.00146	1
48988-49287	49137	0.00111	0.00146	1
49013-49312	49162	0	0	0
49038-49337	49187	0	0	0
49063-49377	49212	0	0	0
49088-49402	49237	0	0	0
49113-49427	49262	0	0	0
49138-49452	49287	0	0	0
49163-49519	49312	0	0	0
49188-49544	49337	0.00111	0.00146	1
49213-49571	49377	0.00333	0.00438	3
49238-49596	49402	0.00333	0.00438	3
49263-49621	49427	0.00333	0.00438	3
49288-49646	49452	0.00333	0.00438	3
49313-49671	49519	0.00333	0.00438	3
49338-49696	49544	0.00333	0.00438	3
49378-49721	49571	0.00333	0.00438	3
49403-49746	49596	0.00333	0.00438	3
49428-49771	49621	0.00333	0.00438	3
49453-49796	49646	0.00333	0.00438	3
49520-49821	49671	0.00333	0.00438	3
49547-49846	49696	0.00556	0.0073	5
49572-49871	49721	0.00444	0.00584	4
49597-49930	49746	0.00444	0.00584	4
49622-49955	49771	0.00444	0.00584	4
49647-49980	49796	0.00444	0.00584	4
49672-50005	49821	0.00444	0.00584	4
49697-50030	49846	0.00444	0.00584	4
49722-50055	49871	0.00444	0.00584	4
49747-50080	49930	0.00444	0.00584	4
49772-50147	49955	0.00556	0.0073	5
49797-50172	49980	0.00867	0.01022	7
49822-50197	50005	0.00867	0.01022	7
49847-50222	50030	0.00533	0.00584	4
49872-50258	50055	0.00422	0.00438	3
49931-50283	50080	0.00422	0.00438	3
49956-50312	50147	0.00422	0.00438	3
49981-50337	50172	0.00422	0.00438	3
50006-50362	50197	0.00533	0.00584	4
50031-50387	50222	0.00533	0.00584	4
50056-50433	50258	0.00756	0.00876	6
50081-50458	50283	0.00756	0.00876	6
50148-50483	50312	0.00756	0.00876	6
50173-50508	50337	0.00556	0.0073	5
50198-50565	50362	0.00556	0.0073	5
50223-50590	50387	0.00556	0.0073	5
50259-50654	50433	0.00556	0.0073	5
50284-50685	50458	0.00556	0.0073	5
50313-50710	50483	0.00556	0.0073	5
50338-50735	50508	0.00556	0.0073	5
50363-50760	50565	0.00444	0.00584	4
50388-50794	50590	0.00556	0.0073	5
50434-50819	50654	0.00333	0.00438	3
50459-50844	50685	0.00333	0.00438	3
50484-50869	50710	0.01	0.01314	9
50509-50905	50735	0.00889	0.01168	8
50566-50930	50760	0.00889	0.01168	8
50591-50955	50794	0.00889	0.01168	8
50655-50980	50819	0.01	0.01314	9
50686-51005	50844	0.01	0.01314	9
50711-51030	50869	0.01	0.01314	9
50736-51055	50905	0.01	0.01314	9
50761-51080	50930	0.01	0.01314	9
50795-51108	50955	0.00889	0.01168	8
50820-51133	50980	0.00889	0.01168	8
50845-51158	51005	0.00889	0.01168	8
50870-51183	51030	0.00111	0.00146	1
50906-51208	51055	0.00111	0.00146	1
50931-51233	51080	0.00111	0.00146	1
50956-51258	51108	0.00111	0.00146	1
50981-51283	51133	0	0	0
51006-51313	51158	0	0	0
51031-51338	51183	0	0	0
51056-51363	51208	0	0	0
51081-51388	51233	0	0	0
51109-51413	51258	0	0	0
51134-51438	51283	0	0	0
51159-51463	51313	0	0	0
51184-51493	51338	0	0	0
51209-51518	51363	0	0	0
51234-51543	51388	0	0	0
51259-51568	51413	0	0	0
51284-51593	51438	0	0	0
51314-51618	51463	0	0	0
51339-51643	51493	0.00111	0.00146	1
51364-51668	51518	0.00111	0.00146	1
51389-51693	51543	0.00111	0.00146	1
51414-51718	51568	0.00111	0.00146	1
51439-51743	51593	0.00111	0.00146	1
51464-51768	51618	0.00111	0.00146	1
51494-51793	51643	0.00111	0.00146	1
51519-51818	51668	0.00222	0.00292	2
51544-51843	51693	0.00222	0.00292	2
51569-51868	51718	0.00222	0.00292	2
51594-51893	51743	0.00222	0.00292	2
51619-51918	51768	0.00222	0.00292	2
51644-51943	51793	0.00111	0.00146	1
51669-51968	51818	0.00111	0.00146	1
51694-51993	51843	0.00111	0.00146	1
51719-52018	51868	0.00222	0.00292	2
51744-52043	51893	0.00333	0.00438	3
51769-52068	51918	0.00333	0.00438	3
51794-52093	51943	0.00333	0.00438	3
51819-52118	51968	0.00222	0.00292	2
51844-52143	51993	0.00222	0.00292	2
51869-52168	52018	0.00222	0.00292	2
[truncated: 4,299 more rows]

## Sheet: S2 Indel and SNp
SNPs and Indels among six kinds of loquat (Including YN-1, XH, ‘JFZ’, MLP, NY and TY )
SNP	#NEXUS												Indel	#NEXUS
	[File generated by DnaSP Ver. 6.12.03; Feb 29, 2024]													[File generated by DnaSP Ver. 6.12.03; Feb 29, 2024]
	[Polymorphic Sites from Data File: mege.phy]													[InDel Polymorphic Sites from Data File: mege.phy]
	[Number of Sites in the complete Data File: 161160]													[Number of Sites in the complete Data File: 161160]
	[Selected Region: 1-161160]													[Selected Region: 1-161160]
	[Sites with alignment gaps were: excluded]													[InDel Option: Model 1: Diallelic]
	[Substitutions considered: All Substitutions]													[ "G" indicates a gap; "A" indicates a non-gap variant (any nucleotide)]
	BEGIN TAXA;													BEGIN TAXA;
	DIMENSIONS NTAX=6;													DIMENSIONS NTAX=6;
	TAXLABELS													TAXLABELS
	1706932287													1706932287
	1704874698													1704874698
	1706949000													1706949000
	LAU10002_E'													LAU10002_E'
	LAU10004_E'													LAU10004_E'
	LAU10001_E';													LAU10001_E';
	END;													END;
	BEGIN CHARACTERS;													BEGIN CHARACTERS;
	DIMENSIONS NCHAR=717;													DIMENSIONS NCHAR=213;
	FORMAT DATATYPE=DNA MISSING=? GAP=- MATCHCHAR=. INTERLEAVE ;													FORMAT DATATYPE=DNA MISSING=? GAP=- MATCHCHAR=. INTERLEAVE ;
	CHARLABELS													CHARLABELS
		[1]	nt_157	[2]	nt_158	[3]	nt_159	[4]	nt_167	[5]	nt_257				[1]	nt_91	[2]	nt_1649	[3]	nt_1665	[4]	nt_1678	[5]	nt_1714
		[6]	nt_263	[7]	nt_265	[8]	nt_266	[9]	nt_270	[10]	nt_273				[6]	nt_2782	[7]	nt_4113	[8]	nt_4363	[9]	nt_4566	[10]	nt_4787
		[11]	nt_435	[12]	nt_602	[13]	nt_1009	[14]	nt_1523	[15]	nt_1620				[11]	nt_4898	[12]	nt_4948	[13]	nt_5118	[14]	nt_5184	[15]	nt_5205
		[16]	nt_1647	[17]	nt_1663	[18]	nt_1830	[19]	nt_1895	[20]	nt_2187				[16]	nt_5222	[17]	nt_5340	[18]	nt_5770	[19]	nt_6066	[20]	nt_6581
		[21]	nt_2336	[22]	nt_2574	[23]	nt_2589	[24]	nt_2982	[25]	nt_3082				[21]	nt_6964	[22]	nt_7199	[23]	nt_8015	[24]	nt_8074	[25]	nt_8363
		[26]	nt_3322	[27]	nt_3323	[28]	nt_3355	[29]	nt_3448	[30]	nt_3606				[26]	nt_8910	[27]	nt_10025	[28]	nt_10231	[29]	nt_10282	[30]	nt_10497
		[31]	nt_3910	[32]	nt_4374	[33]	nt_4429	[34]	nt_4430	[35]	nt_4470				[31]	nt_10605	[32]	nt_10688	[33]	nt_11248	[34]	nt_13781	[35]	nt_13855
		[36]	nt_4766	[37]	nt_5148	[38]	nt_5168	[39]	nt_5199	[40]	nt_5210				[36]	nt_13913	[37]	nt_13933	[38]	nt_14713	[39]	nt_15273	[40]	nt_15639
		[41]	nt_5282	[42]	nt_5312	[43]	nt_5574	[44]	nt_5624	[45]	nt_5711				[41]	nt_18614	[42]	nt_21825	[43]	nt_23881	[44]	nt_27998	[45]	nt_28021
		[46]	nt_5776	[47]	nt_5777	[48]	nt_5778	[49]	nt_5780	[50]	nt_5788				[46]	nt_28320	[47]	nt_28464	[48]	nt_28547	[49]	nt_28748	[50]	nt_28882
		[51]	nt_5789	[52]	nt_6096	[53]	nt_6172	[54]	nt_6179	[55]	nt_6180				[51]	nt_29440	[52]	nt_29491	[53]	nt_29503	[54]	nt_29533	[55]	nt_29779
		[56]	nt_6316	[57]	nt_6330	[58]	nt_6338	[59]	nt_6446	[60]	nt_6553				[56]	nt_30022	[57]	nt_30115	[58]	nt_30815	[59]	nt_30980	[60]	nt_31259
		[61]	nt_6608	[62]	nt_6664	[63]	nt_6726	[64]	nt_6736	[65]	nt_6824				[61]	nt_31383	[62]	nt_31416	[63]	nt_32214	[64]	nt_32607	[65]	nt_33833
		[66]	nt_6954	[67]	nt_7267	[68]	nt_7441	[69]	nt_7546	[70]	nt_7736				[66]	nt_34462	[67]	nt_34554	[68]	nt_34590	[69]	nt_35045	[70]	nt_35224
		[71]	nt_8181	[72]	nt_8217	[73]	nt_8219	[74]	nt_8423	[75]	nt_8837				[71]	nt_35308	[72]	nt_39207	[73]	nt_39250	[74]	nt_39302	[75]	nt_39352
		[76]	nt_8838	[77]	nt_8839	[78]	nt_8842	[79]	nt_8843	[80]	nt_8844				[76]	nt_39424	[77]	nt_39476	[78]	nt_39521	[79]	nt_39543	[80]	nt_40473
		[81]	nt_8845	[82]	nt_8848	[83]	nt_8849	[84]	nt_8850	[85]	nt_8889				[81]	nt_45667	[82]	nt_47409	[83]	nt_47463	[84]	nt_47523	[85]	nt_48234
		[86]	nt_8901	[87]	nt_9060	[88]	nt_9075	[89]	nt_9076	[90]	nt_9260				[86]	nt_48604	[87]	nt_48620	[88]	nt_49352	[89]	nt_49456	[90]	nt_49500
		[91]	nt_10037	[92]	nt_10208	[93]	nt_10212	[94]	nt_10215	[95]	nt_10218				[91]	nt_49886	[92]	nt_50247	[93]	nt_50304	[94]	nt_50396	[95]	nt_50517
		[96]	nt_10219	[97]	nt_10222	[98]	nt_10375	[99]	nt_10498	[100]	nt_10600				[96]	nt_50670	[97]	nt_50893	[98]	nt_51294	[99]	nt_51478	[100]	nt_52387
		[101]	nt_10603	[102]	nt_10648	[103]	nt_10655	[104]	nt_10680	[105]	nt_10779				[101]	nt_52411	[102]	nt_52752	[103]	nt_52796	[104]	nt_52880	[105]	nt_53414
		[106]	nt_11376	[107]	nt_11392	[108]	nt_11491	[109]	nt_11683	[110]	nt_11929				[106]	nt_54610	[107]	nt_54908	[108]	nt_54918	[109]	nt_54961	[110]	nt_54972
		[111]	nt_12107	[112]	nt_12235	[113]	nt_13078	[114]	nt_13499	[115]	nt_13735				[111]	nt_54980	[112]	nt_55141	[113]	nt_56062	[114]	nt_56294	[115]	nt_58361
		[116]	nt_13818	[117]	nt_14058	[118]	nt_14202	[119]	nt_14287	[120]	nt_14350				[116]	nt_58488	[117]	nt_58618	[118]	nt_60511	[119]	nt_60809	[120]	nt_63040
		[121]	nt_14512	[122]	nt_14522	[123]	nt_14615	[124]	nt_14774	[125]	nt_14814				[121]	nt_63097	[122]	nt_63477	[123]	nt_63650	[124]	nt_64646	[125]	nt_64847
		[126]	nt_15044	[127]	nt_15068	[128]	nt_15069	[129]	nt_15103	[130]	nt_15105				[126]	nt_66901	[127]	nt_66966	[128]	nt_67391	[129]	nt_67396	[130]	nt_67653
		[131]	nt_15281	[132]	nt_15795	[133]	nt_16546	[134]	nt_16626	[135]	nt_16899				[131]	nt_67657	[132]	nt_68600	[133]	nt_69432	[134]	nt_69542	[135]	nt_69732
		[136]	nt_16962	[137]	nt_17304	[138]	nt_17389	[139]	nt_17390	[140]	nt_17427				[136]	nt_70372	[137]	nt_70396	[138]	nt_70556	[139]	nt_70571	[140]	nt_71461
		[141]	nt_17763	[142]	nt_17865	[143]	nt_18075	[144]	nt_18266	[145]	nt_18423				[141]	nt_71501	[142]	nt_71565	[143]	nt_71717	[144]	nt_71747	[145]	nt_72156
		[146]	nt_18483	[147]	nt_18872	[148]	nt_18888	[149]	nt_19034	[150]	nt_19153				[146]	nt_72204	[147]	nt_72623	[148]	nt_73507	[149]	nt_75768	[150]	nt_76572
		[151]	nt_19523	[152]	nt_19578	[153]	nt_19782	[154]	nt_19977	[155]	nt_20160				[151]	nt_80834	[152]	nt_80905	[153]	nt_81095	[154]	nt_82463	[155]	nt_86487
		[156]	nt_20181	[157]	nt_20482	[158]	nt_20599	[159]	nt_20912	[160]	nt_20931				[156]	nt_86604	[157]	nt_87235	[158]	nt_87253	[159]	nt_88159	[160]	nt_88687
		[161]	nt_21264	[162]	nt_21816	[163]	nt_21972	[164]	nt_22732	[165]	nt_22766				[161]	nt_89020	[162]	nt_97348	[163]	nt_98375	[164]	nt_99245	[165]	nt_102698
		[166]	nt_23681	[167]	nt_23755	[168]	nt_23769	[169]	nt_24005	[170]	nt_24105				[166]	nt_104216	[167]	nt_105234	[168]	nt_112685	[169]	nt_113322	[170]	nt_113713
		[171]	nt_24123	[172]	nt_24341	[173]	nt_24666	[174]	nt_25520	[175]	nt_25596				[171]	nt_114116	[172]	nt_117312	[173]	nt_117505	[174]	nt_117508	[175]	nt_117518
		[176]	nt_26067	[177]	nt_26448	[178]	nt_26572	[179]	nt_27043	[180]	nt_27208				[176]	nt_117700	[177]	nt_117786	[178]	nt_117881	[179]	nt_118097	[180]	nt_118403
		[181]	nt_27353	[182]	nt_27531	[183]	nt_28135	[184]	nt_28527	[185]	nt_28737				[181]	nt_118823	[182]	nt_118862	[183]	nt_118878	[184]	nt_118920	[185]	nt_118954
		[186]	nt_29030	[187]	nt_29365	[188]	nt_29499	[189]	nt_29548	[190]	nt_29633				[186]	nt_118964	[187]	nt_119073	[188]	nt_119095	[189]	nt_119293	[190]	nt_119445
		[191]	nt_30560	[192]	nt_30566	[193]	nt_30916	[194]	nt_30919	[195]	nt_31192				[191]	nt_119619	[192]	nt_119940	[193]	nt_120199	[194]	nt_120530	[195]	nt_121644
		[196]	nt_31398	[197]	nt_31571	[198]	nt_31800	[199]	nt_31853	[200]	nt_31999				[196]	nt_126775	[197]	nt_126870	[198]	nt_126959	[199]	nt_129491	[200]	nt_131910
		[201]	nt_32398	[202]	nt_32406	[203]	nt_32573	[204]	nt_32600	[205]	nt_32658				[201]	nt_132282	[202]	nt_132531	[203]	nt_135905	[204]	nt_136309	[205]	nt_136691
		[206]	nt_32877	[207]	nt_33242	[208]	nt_33367	[209]	nt_33545	[210]	nt_33813				[206]	nt_137337	[207]	nt_144784	[208]	nt_145802	[209]	nt_147325	[210]	nt_150741
		[211]	nt_33903	[212]	nt_34141	[213]	nt_34193	[214]	nt_34413	[215]	nt_34480				[211]	nt_151647	[212]	nt_152670	[213]	nt_161158
		[216]	nt_34482	[217]	nt_34491	[218]	nt_34573	[219]	nt_34589	[220]	nt_34647			;
		[221]	nt_34648	[222]	nt_34651	[223]	nt_34653	[224]	nt_34654	[225]	nt_34655
		[226]	nt_34657	[227]	nt_34826	[228]	nt_34993	[229]	nt_35362	[230]	nt_35479			MATRIX
		[231]	nt_35481	[232]	nt_35604	[233]	nt_35736	[234]	nt_35778	[235]	nt_37268			[ 10 20 30 40 50]
		[236]	nt_37729	[237]	nt_38227	[238]	nt_38260	[239]	nt_38741	[240]	nt_38870			[ * * * * *]
		[241]	nt_39176	[242]	nt_39269	[243]	nt_39438	[244]	nt_39531	[245]	nt_39688			1706932287 AAGGGAAGAGAAGGGAGAAGGAAAAGAGGAAAAGGGGAGAGAAGAAGAGA
		[246]	nt_39933	[247]	nt_39967	[248]	nt_40072	[249]	nt_40097	[250]	nt_40139			1704874698 ..A....A..G..A......A.....G.AGG..A..A.....G.......
		[251]	nt_40315	[252]	nt_40346	[253]	nt_41601	[254]	nt_41956	[255]	nt_41965			1706949000 ....................A........GGG....A..GA..AG.A...
		[256]	nt_43061	[257]	nt_43118	[258]	nt_43967	[259]	nt_45412	[260]	nt_45419			LAU10002_E' ......G.....A.......A........GG.GA....A...........
		[261]	nt_45734	[262]	nt_46076	[263]	nt_46587	[264]	nt_46942	[265]	nt_47360			LAU10004_E' GGAAAG..GA.G.AAGAG.AAG..G.GA..G...AA.G...G.A...GAG
		[266]	nt_47474	[267]	nt_47714	[268]	nt_47853	[269]	nt_47961	[270]	nt_48080			LAU10001_E' .............A....G.A.GG.A...GG..A.........A.G....
		[271]	nt_48207	[272]	nt_48278	[273]	nt_48615	[274]	nt_48842	[275]	nt_49005
		[276]	nt_49533	[277]	nt_49556	[278]	nt_49558	[279]	nt_49827	[280]	nt_49828			[ 60 70 80 90 100]
		[281]	nt_49839	[282]	nt_49855	[283]	nt_50086	[284]	nt_50166	[285]	nt_50172			[ * * * * *]
		[286]	nt_50354	[287]	nt_50388	[288]	nt_50394	[289]	nt_50465	[290]	nt_50505			1706932287 AAAGGGAAAAGAGAAAGGGGGGAAGGGGGAGAAAGAAGGGAGAGGAAGAG
		[291]	nt_50777	[292]	nt_50850	[293]	nt_50851	[294]	nt_50857	[295]	nt_50858			1704874698 .............G.........G................G.....GA.A
		[296]	nt_50860	[297]	nt_50861	[298]	nt_50865	[299]	nt_50976	[300]	nt_51639			1706949000 ............................A.A...................
		[301]	nt_51803	[302]	nt_52003	[303]	nt_52031	[304]	nt_52222	[305]	nt_52237			LAU10002_E' ....A....G.....................GG.....A...G.......
		[306]	nt_52307	[307]	nt_52364	[308]	nt_52616	[309]	nt_52729	[310]	nt_52740			LAU10004_E' G.G..AG.GGAG.GG..A.AAAGG.AAA....GGAG.A.AGA.A.GGAG.
		[311]	nt_52767	[312]	nt_52768	[313]	nt_52771	[314]	nt_52772	[315]	nt_52773			LAU10001_E' .G.A...G.G..AG.GA.A...G.A.A..G......G.......A..A..
		[316]	nt_52775	[317]	nt_52776	[318]	nt_52777	[319]	nt_52778	[320]	nt_52781
		[321]	nt_52782	[322]	nt_52783	[323]	nt_52784	[324]	nt_52785	[325]	nt_52786			[ 110 120 130 140 150]
		[326]	nt_52787	[327]	nt_52788	[328]	nt_52791	[329]	nt_52792	[330]	nt_52793			[ * * * * *]
		[331]	nt_52807	[332]	nt_52899	[333]	nt_53420	[334]	nt_53494	[335]	nt_53769			1706932287 GGAAGGGAAGAGAAAGAGGGAAGAAAAGAAAGGGGGAAGGAGAAAAAGGA
		[336]	nt_53778	[337]	nt_54358	[338]	nt_54441	[339]	nt_54682	[340]	nt_54689			1704874698 .A....A......G.....A.....G....G......G............
		[341]	nt_54745	[342]	nt_54958	[343]	nt_54976	[344]	nt_55026	[345]	nt_55041			1706949000 ...G.........................G..A..AG.............
		[346]	nt_55043	[347]	nt_55045	[348]	nt_55050	[349]	nt_55053	[350]	nt_55101			LAU10002_E' ...............A...A...G..GA.......AG.............
		[351]	nt_56175	[352]	nt_56246	[353]	nt_56942	[354]	nt_57679	[355]	nt_58596			LAU10004_E' A.G.AA.GGAGAGG..GAA.GGA.G...G..A.AAAGGA..A.GGGG.AG
		[356]	nt_58798	[357]	nt_58836	[358]	nt_59066	[359]	nt_59078	[360]	nt_59388			LAU10001_E' ..............G....A...................AG.G....A..
		[361]	nt_59439	[362]	nt_59619	[363]	nt_59637	[364]	nt_59690	[365]	nt_59717
		[366]	nt_59727	[367]	nt_60230	[368]	nt_60398	[369]	nt_60431	[370]	nt_60432			[ 160 170 180 190 200]
		[371]	nt_60437	[372]	nt_60670	[373]	nt_60741	[374]	nt_61192	[375]	nt_61359			[ * * * * *]
		[376]	nt_61933	[377]	nt_62177	[378]	nt_62527	[379]	nt_62603	[380]	nt_62929			1706932287 AGAGGGGAGGGGGGAAGAAAAAGAAAGAGGAAAAAAAGGGAGAGGGAGAA
		[381]	nt_62991	[382]	nt_63111	[383]	nt_63117	[384]	nt_63118	[385]	nt_63120			1704874698 .......G.A.AA.GG..G.G...GG.GAA.G..GG.A.......AG.G.
		[386]	nt_63131	[387]	nt_63285	[388]	nt_63597	[389]	nt_63602	[390]	nt_63643			1706949000 ....A.......A............G.G.A.............A......
		[391]	nt_63791	[392]	nt_63792	[393]	nt_63807	[394]	nt_64628	[395]	nt_64921			LAU10002_E' .A....A.....A......G.G.G.G.G.A......G.........GA..
		[396]	nt_65741	[397]	nt_65788	[398]	nt_66162	[399]	nt_66268	[400]	nt_66945			LAU10004_E' G.GA.A.GA.A.AA..AGG...A..GAG.AG.GG.....AG.G.AAG..G
		[401]	nt_67043	[402]	nt_67162	[403]	nt_67270	[404]	nt_67655	[405]	nt_67666			LAU10001_E' .A.A.A......A.....G......G.G.A........AA.AG..AG...
		[406]	nt_68879	[407]	nt_68880	[408]	nt_68881	[409]	nt_68882	[410]	nt_69058
		[411]	nt_69440	[412]	nt_69460	[413]	nt_69603	[414]	nt_69607	[415]	nt_69754			[ 210 ]
		[416]	nt_69770	[417]	nt_70368	[418]	nt_70378	[419]	nt_70379	[420]	nt_70382			[ * ]
		[421]	nt_70385	[422]	nt_70388	[423]	nt_70391	[424]	nt_70394	[425]	nt_70395			1706932287 AAAAAAGAAGGGG
		[426]	nt_70433	[427]	nt_70469	[428]	nt_70530	[429]	nt_70647	[430]	nt_71095			1704874698 GGG.G..GG.AAA
		[431]	nt_71380	[432]	nt_71383	[433]	nt_71384	[434]	nt_71389	[435]	nt_71575			1706949000 ..........A..
		[436]	nt_71583	[437]	nt_72117	[438]	nt_72173	[439]	nt_72180	[440]	nt_72202			LAU10002_E' ...G......A..
		[441]	nt_72396	[442]	nt_72664	[443]	nt_72867	[444]	nt_72882	[445]	nt_73037			LAU10004_E' GG..GGA..AA..
		[446]	nt_73047	[447]	nt_73183	[448]	nt_73208	[449]	nt_73799	[450]	nt_73858			LAU10001_E' ....G.....A..
		[451]	nt_74362	[452]	nt_75745	[453]	nt_76233	[454]	nt_76357	[455]	nt_76405			;
		[456]	nt_76588	[457]	nt_77116	[458]	nt_77566	[459]	nt_77737	[460]	nt_78262			END;
		[461]	nt_78483	[462]	nt_78935	[463]	nt_79050	[464]	nt_79089	[465]	nt_79564
		[466]	nt_79565	[467]	nt_79656	[468]	nt_79844	[469]	nt_80401	[470]	nt_80977
		[471]	nt_81059	[472]	nt_81064	[473]	nt_81078	[474]	nt_81244	[475]	nt_81252			BEGIN DnaSP;
		[476]	nt_81254	[477]	nt_81659	[478]	nt_81840	[479]	nt_82223	[480]	nt_82394			Genome= Diploid;
		[481]	nt_82422	[482]	nt_82423	[483]	nt_82427	[484]	nt_82469	[485]	nt_83118			ChromosomalLocation= Autosome;
		[486]	nt_83346	[487]	nt_83513	[488]	nt_83998	[489]	nt_83999	[490]	nt_84088			VariationType= InDels;
		[491]	nt_84254	[492]	nt_84288	[493]	nt_84431	[494]	nt_84466	[495]	nt_84527			DnaSPversion= Ver. 6.12.03;
		[496]	nt_84547	[497]	nt_84551	[498]	nt_84593	[499]	nt_84807	[500]	nt_84976			END;
		[501]	nt_85292	[502]	nt_85309	[503]	nt_85839	[504]	nt_85859	[505]	nt_86436
		[506]	nt_86590	[507]	nt_86766	[508]	nt_86919	[509]	nt_86945	[510]	nt_86959
		[511]	nt_87076	[512]	nt_87088	[513]	nt_87222	[514]	nt_87375	[515]	nt_87390
		[516]	nt_87469	[517]	nt_87652	[518]	nt_87828	[519]	nt_87961	[520]	nt_88112
		[521]	nt_88126	[522]	nt_88157	[523]	nt_88209	[524]	nt_88238	[525]	nt_88287
		[526]	nt_88816	[527]	nt_89015	[528]	nt_89025	[529]	nt_90786	[530]	nt_91483
		[531]	nt_95975	[532]	nt_96811	[533]	nt_104033	[534]	nt_107246	[535]	nt_108148
		[536]	nt_108296	[537]	nt_113359	[538]	nt_113759	[539]	nt_113760	[540]	nt_113761
		[541]	nt_113762	[542]	nt_115788	[543]	nt_115951	[544]	nt_116018	[545]	nt_116034
		[546]	nt_116107	[547]	nt_116121	[548]	nt_116142	[549]	nt_116194	[550]	nt_116621
		[551]	nt_116767	[552]	nt_116988	[553]	nt_117267	[554]	nt_117507	[555]	nt_117514
		[556]	nt_117565	[557]	nt_117646	[558]	nt_117690	[559]	nt_117738	[560]	nt_117756
		[561]	nt_117798	[562]	nt_118047	[563]	nt_118072	[564]	nt_118205	[565]	nt_118228
		[566]	nt_118278	[567]	nt_118291	[568]	nt_118334	[569]	nt_118402	[570]	nt_118457
		[571]	nt_118487	[572]	nt_118538	[573]	nt_118539	[574]	nt_118801	[575]	nt_118877
		[576]	nt_118882	[577]	nt_118885	[578]	nt_118887	[579]	nt_118888	[580]	nt_118890
		[581]	nt_118893	[582]	nt_118894	[583]	nt_118899	[584]	nt_118906	[585]	nt_118908
		[586]	nt_118915	[587]	nt_118919	[588]	nt_118934	[589]	nt_118962	[590]	nt_118981
		[591]	nt_118984	[592]	nt_119338	[593]	nt_119467	[594]	nt_119485	[595]	nt_119545
		[596]	nt_119569	[597]	nt_119611	[598]	nt_119698	[599]	nt_119713	[600]	nt_119760
		[601]	nt_119893	[602]	nt_119915	[603]	nt_120046	[604]	nt_120068	[605]	nt_120089
		[606]	nt_120263	[607]	nt_120301	[608]	nt_120549	[609]	nt_120551	[610]	nt_120699
		[611]	nt_120838	[612]	nt_120917	[613]	nt_121105	[614]	nt_121345	[615]	nt_121570
		[616]	nt_121587	[617]	nt_121647	[618]	nt_121700	[619]	nt_121728	[620]	nt_121959
		[621]	nt_122461	[622]	nt_122531	[623]	nt_122780	[624]	nt_123184	[625]	nt_123206
		[626]	nt_123208	[627]	nt_123210	[628]	nt_123233	[629]	nt_123350	[630]	nt_123351
		[631]	nt_123352	[632]	nt_123355	[633]	nt_123356	[634]	nt_123357	[635]	nt_123909
		[636]	nt_124325	[637]	nt_124483	[638]	nt_124870	[639]	nt_125049	[640]	nt_125062
		[641]	nt_125063	[642]	nt_125083	[643]	nt_125259	[644]	nt_125276	[645]	nt_125359
		[646]	nt_125913	[647]	nt_126408	[648]	nt_126993	[649]	nt_126998	[650]	nt_127213
		[651]	nt_127228	[652]	nt_127262	[653]	nt_127285	[654]	nt_127331	[655]	nt_127641
		[656]	nt_127785	[657]	nt_127841	[658]	nt_128763	[659]	nt_129295	[660]	nt_129487
		[661]	nt_129572	[662]	nt_129766	[663]	nt_129789	[664]	nt_129960	[665]	nt_130201
		[666]	nt_130224	[667]	nt_130323	[668]	nt_130452	[669]	nt_130816	[670]	nt_131235
		[671]	nt_131418	[672]	nt_131586	[673]	nt_131593	[674]	nt_132012	[675]	nt_132047
		[676]	nt_132051	[677]	nt_132221	[678]	nt_132332	[679]	nt_132438	[680]	nt_132763
		[681]	nt_132777	[682]	nt_132799	[683]	nt_132829	[684]	nt_132909	[685]	nt_132934
		[686]	nt_132947	[687]	nt_133075	[688]	nt_133083	[689]	nt_133383	[690]	nt_133535
		[691]	nt_133537	[692]	nt_133756	[693]	nt_134086	[694]	nt_134177	[695]	nt_134204
		[696]	nt_134245	[697]	nt_134246	[698]	nt_134353	[699]	nt_134566	[700]	nt_134662
		[701]	nt_134749	[702]	nt_136265	[703]	nt_136266	[704]	nt_136267	[705]	nt_136268
		[706]	nt_136668	[707]	nt_141731	[708]	nt_141879	[709]	nt_142781	[710]	nt_145994
		[711]	nt_153216	[712]	nt_154052	[713]	nt_158544	[714]	nt_159241	[715]	nt_161002
		[716]	nt_161006	[717]	nt_161012
	;
	MATRIX
	[ 10 20 30 40 50]
	[ * * * * *]
	1706932287 AAACCTGTGAAGTCGACTTGTCGAGATGGGTTTTAGCTTTGCGTACCCCC
	1704874698 .C.............C..GA..C..........ACA....ATT.......
	1706949000 .................CG..............A.A..............
	LAU10002_E' .................................A.A.............A
	LAU10004_E' T.CATAACAGCT.GC.A...GA..T.AAAAG.AA.AAGCAA.TCGAGTT.
	LAU10001_E' T...........C..........C.T.....GAA.A.G..A.T.......
	[ 60 70 80 90 100]
	[ * * * * *]
	1706932287 CAATCATCTGTCGACATTTTAGCATAAACTGCAGATCAGGGCATTTTGTA
	1704874698 A.T.A..A.A....G.G..A..............C...............
	1706949000 ............A......C....................A.........
	LAU10002_E' A...A..............A.AA.CTGCAGTTTA................
	LAU10004_E' .G.AAG..C.GA.G.G.C.A...G............TTT..TTAAAACAT
	LAU10001_E' ....A.C...........AAT..............A...A..........
	[ 110 120 130 140 150]
	[ * * * * *]
	1706932287 ATATTCTATAGGGAACTGGTAACTAACTAAATGTAGTCTCCGGCGAGGGG
	1704874698 ..TGG...C.....C..A........T..........TC.A.....A...
	1706949000 ......................A...T.......................
	LAU10002_E' ..T..A.....A.C.......C.....C......................
	LAU10004_E' TGTG..CC.GT.A..AGAAGC..CG...TTCGAGGTCT.A.TCTA..TT.
	LAU10001_E' ...G.............A.......C.C..C..G...........G...A
	[ 160 170 180 190 200]
	[ * * * * *]
	1706932287 TTGAAACGGAGGATTGCAGACTCCCGGGTCTCTTACGTCTCGAAATCCCA
	1704874698 C.....A.T..T..C.G...G...TAA.G...G...T........A.A.G
	1706949000 ........T........G........A............G.......A..
	LAU10002_E' ....TG..T.................A...A..G.........C...A..
	LAU10004_E' .GAC...A.GT.GG.A..AC..TT..AA.T.T..CTTCG.A.C.GATATG
	LAU10001_E' ........T............C....A.........T....T...A.A.G
	[ 210 220 230 240 250]
	[ * * * * *]
	1706932287 ATGTTATCAAGAGAATGAGGGAGTTAGTTATAGGAGTCAGTTTAGTATCG
	1704874698 T..G.G.T..A.T.............T......A..C.........GC.A
	1706949000 .........T.................A.T....C.C...G.........
	LAU10002_E' ....................................C......T......
	LAU10004_E' ..A.AGG.G..CTGTATCAATTTAAG..G.CGA..ACAGT..A.AGGCT.
	LAU10001_E' .G...G......T..............A........C....G....GC..
	[ 260 270 280 290 300]
	[ * * * * *]
	1706932287 ACAACCTATTCCCAGGTAAGTCTGCTTCCTAAAGGAAATTGTAGTTAAGG
	1704874698 G.....G..........T.AA.CA..AT..G...T....G..........
	1706949000 G..........A......C...............................
	LAU10002_E' GT.......GT.T...........GA.....G..................
	LAU10004_E' G.G.TG.GC....CAT...A.TCA....TA..CAT.GTG..AGTAATTAA
	LAU10001_E' G..C............G..A..CA..........TC....A.........
	[ 310 320 330 340 350]
	[ * * * * *]
	1706932287 TGAGTCGGGTTAGGGGGGCAGTAAAATATATCAACGGGTTCTAAAAAACT
	1704874698 ....CT..T.ATATTTACTGCCC.CCCTA.GA.........A.......A
	1706949000 ..........ATATTTACTGCCC.CCCTA.........A.A.........
	LAU10002_E' C.........ATATTTACTGCCC.CCCTA..........G..........
	LAU10004_E' .TCTCTA...ATATTTACTGCCCCCCCTAC.ATGTTAT...ATGTTTTT.
	LAU10001_E' ....CT.C.CATATTTACTGCCC.CCCTA..A.......A.A........
	[ 360 370 380 390 400]
	[ * * * * *]
	1706932287 TCGCCTGTAACTAGGGATGACTCAGACCACGAATAGTCTTAGAGACTCCC
	1704874698 GG..AC......CT...C..A.T.....CAT......A..GT...A....
	1706949000 ....AC............TC.........A.......A.......A..T.
	LAU10002_E' ....AC.A....C...C......C.....A......AA.....A.A....
	LAU10004_E' .GAAACT..CAG.TC.....AC..AGTT.ATGTATT.AG.GT..TAAA.G
	LAU10001_E' .G..AC..G...CT.A..TC...C.....A.......A.G..C..A....
	[ 410 420 430 440 450]
	[ * * * * *]
	1706932287 CCAGCAGAACCTTTCTACAAAAGCACCTCATACCAGTCATTGATTATTTG
	1704874698 ...........C..............T........T............G.
	1706949000 ..T.......A..G...TGCTTTTG.............T...........
	LAU10002_E' .....TTCT......G.TGCTTTTG..A...................C..
	LAU10004_E' AGTAA....T..A...TTGCTTTTGA..AGCTTTCTCA.C.TGAGTG..A
	LAU10001_E' ..............A........................CC.........
	[ 460 470 480 490 500]
	[ * * * * *]
	1706932287 TTGGAACTCAGTGGTTGTTTACGACGGTCGAGAAGGCTCCCTCGATTTAC
	1704874698 ....G..C.....AA...GG........TA..........TG.T.GC...
	1706949000 ..............AA........G.....................C...
	LAU10002_E' ........T.T............................T......C...
	LAU10004_E' GGTC.GT.....A.A.A...CTAG.AA.T....CCT.......TG.CGGG
	LAU10001_E' .........G.G..A..A.........C..GATT..TCT...AT..C...
	[ 510 520 530 540 550]
	[ * * * * *]
	1706932287 ATTCCCAGATTTAGCACTTTAGGTGCTAGGATCAAGGAAAGTACTACCAT
	1704874698 ......G...GG........G..C......G............G....T.
	1706949000 ..........G..T.........C......GG..................
	LAU10002_E' ........C.G......C...T.C......G...................
	LAU10004_E' CACT.T...GG.G.TGT.G...ACTTATTAG.AGTACCTTTCT.CCAA.A
	LAU10001_E' ....T..A..GG.......G...C......G...................
	[ 560 570 580 590 600]
	[ * * * * *]
	1706932287 ACTTACCCTACAGTGTAACTTCTGAAAAAGAATCATATAAAGGAACCCGT
	1704874698 G......A..AC....C..A..C...............TCT.A.......
	1706949000 ............T..G.C..C.............................
	LAU10002_E' .A...............................................C
	LAU10004_E' ..CAT.GAGTAC.GC........CGTTGTTTTGAGAGA...A.CCTAGA.
	LAU10001_E' .....T....A.......T..T............................
	[ 610 620 630 640 650]
	[ * * * * *]
	1706932287 AAAAGGTTTGAGAATCCAAGGCGTAGATTAAAGTACCTATTAGCCCATCT
	1704874698 T......C...A........TTA.C..G................AG....
	1706949000 T...C..............AT......G...............A......
	LAU10002_E' T..C..............G.T.....GG....................T.
	LAU10004_E' TGG..AGCCAG.CGGTTC..T..CCT.GACTTTA.AAGGAAGC.AGC...
	LAU10001_E' T......C............T...C..G......C..........G.C.G
	[ 660 670 680 690 700]
	[ * * * * *]
	1706932287 GATTACAGATCATTGTTAGCTGCTAGGGCTCTGTAAAGTTAATACATTCG
	1704874698 .C....CT.........G.......A........T........C......
	1706949000 .......T........G.........C......G................
	LAU10002_E' .......T..A..A.................C..................
	LAU10004_E' ..CGGT.TCA.CC.CG.GAACTTCG..ATCT.....GAGC..G.AG.GTA
	LAU10001_E' A......T.........G..............TG.G....TT....G...
	[ 710 ]
	[ * ]
	1706932287 TCTTTCCTTGATCCTTA
	1704874698 ...........C.....
	1706949000 ..........CC.....
	LAU10002_E' ...........C.....
	LAU10004_E' AAAAGGTACT.CTAAAT
	LAU10001_E' ...........C.....
	;
	END;
	BEGIN DnaSP;
	Genome= Diploid;
	ChromosomalLocation= Autosome;
	VariationType= SNPs;
	DnaSPversion= Ver. 6.12.03;
	END;

## Sheet: S3 SSR
		SSR in different kinds of loquats (Including YN-1, XH, ‘JFZ’, MLP, NY and TY )
			Unit size	Number of SSRs
		YN-1	1	71
			2	15
			4	7
			5	1
		TY	Unit size	Number of SSRs
			1	69
			2	15
			3	1
			4	6
			5	1
		JFZ	Unit size	Number of SSRs
			1	70
			2	15
			4	6
			5	1
		MLP	Unit size	Number of SSRs
			1	69
			2	15
			4	6
			5	1
		NY	Unit size	Number of SSRs
			1	75
			2	15
			4	5
			5	1
		XH	Unit size	Number of SSRs
			1	75
			2	15
			3	1
			4	8

## Sheet: S4 Repetitive sequence
Repetitive sequence in different kinds of loquats (Including YN-1, XH, ‘JFZ’, MLP, NY and TY )
MLP	Size	TYPE	p-value	NY	Size	TYPE	p-value		XH	Size	TYPE	p-value		YN-1	Size	TYPE	p-value		JFZ	Size	TYPE	p-value	YN-1	Size	TYPE	p-value
	26344	P	0		26362	P	0			26343	P	0			26346	P	0			26326	P	0		26345	P	0
	87	R	2.98e-43		40	F	5.9e-15			72	F	3.2e-34			110	F	4.24e-57			59	F	2.14e-26		74	F	2e-35
	86	R	1.19e-42		40	P	5.9e-15			42	F	3.69e-16			92	F	2.91e-46			42	F	3.68e-16		40	F	5.92e-15
	86	F	1.19e-42		35	F	6.04e-12			40	F	5.9e-15			74	F	2e-35			40	F	5.89e-15		40	P	5.92e-15
	86	R	1.19e-42		35	F	6.04e-12			40	P	5.9e-15			56	F	1.38e-24			40	P	5.89e-15		38	F	9.47e-14
	85	R	4.77e-42		35	P	6.04e-12			36	F	1.51e-12			40	P	5.91e-15			31	P	1.54e-09		35	F	6.06e-12
	85	F	4.77e-42		35	P	6.04e-12			35	F	6.04e-12			40	F	5.91e-15			30	P	6.18e-09		35	F	6.06e-12
	85	R	4.77e-42		35	F	6.04e-12			32	F	3.87e-10			38	F	9.46e-14			28	F	9.89e-08		35	F	6.06e-12
	84	R	1.91e-41		31	R	1.55e-09			31	R	1.55e-09			35	P	6.05e-12			27	F	3.95e-07		35	F	6.06e-12
	84	F	1.91e-41		31	P	1.55e-09			31	F	1.55e-09			35	F	6.05e-12			27	F	3.95e-07		35	F	6.06e-12
	84	R	1.91e-41		30	P	6.19e-09			31	P	1.55e-09			34	F	2.42e-11			27	F	3.95e-07		31	R	1.55e-09
	83	R	7.63e-41		29	R	2.48e-08			30	P	6.19e-09			32	R	3.87e-10			26	F	1.58e-06		31	P	1.55e-09
	83	F	7.63e-41		28	P	9.9e-08			28	P	9.9e-08			31	R	1.55e-09			24	F	2.53e-05		31	F	1.55e-09
	83	R	7.63e-41		27	F	3.96e-07			27	F	3.96e-07			31	P	1.55e-09			24	F	2.53e-05		30	P	6.2e-09
	82	R	3.05e-40		24	F	2.53e-05			27	F	3.96e-07			31	F	1.55e-09			24	P	2.53e-05		30	R	6.2e-09
	82	F	3.05e-40		24	F	2.53e-05			26	P	1.58e-06			30	P	6.2e-09			24	P	2.53e-05		29	F	2.48e-08
	82	R	3.05e-40		24	P	2.53e-05			26	F	1.58e-06			28	P	9.92e-08			24	F	2.53e-05		28	P	9.93e-08
	81	R	1.22e-39		24	F	2.53e-05			26	F	1.58e-06			28	F	9.92e-08			24	P	2.53e-05		28	F	9.93e-08
	81	F	1.22e-39		24	R	2.53e-05			26	F	1.58e-06			28	F	9.92e-08			23	F	0.000101		28	F	9.93e-08
	81	R	1.22e-39		24	P	2.53e-05			24	P	2.54e-05			27	F	3.97e-07			23	F	0.000101		27	F	3.97e-07
	80	R	4.88e-39		23	C	0.000101			24	P	2.54e-05			27	F	3.97e-07			23	P	0.000101		27	F	3.97e-07
	80	F	4.88e-39		23	F	0.000101			24	F	2.54e-05			26	F	1.59e-06			23	F	0.000101		26	F	1.59e-06
	80	R	4.88e-39		23	F	0.000101			24	P	2.54e-05			26	F	1.59e-06			23	F	0.000101		25	P	6.35e-06
	79	R	1.95e-38		23	F	0.000101			24	P	2.54e-05			25	R	6.35e-06			23	P	0.000101		25	F	6.35e-06
	79	F	1.95e-38		23	P	0.000101			24	F	2.54e-05			25	F	6.35e-06			23	P	0.000101		25	F	6.35e-06
	79	R	1.95e-38		23	R	0.000101			24	P	2.54e-05			25	F	6.35e-06			23	F	0.000101		24	C	2.54e-05
	78	R	7.81e-38		23	F	0.000101			23	R	0.000101			24	P	2.54e-05			22	F	0.000405		24	P	2.54e-05
	78	F	7.81e-38		23	P	0.000101			23	F	0.000101			24	P	2.54e-05			22	P	0.000405		24	P	2.54e-05
	78	R	7.81e-38		23	P	0.000101			23	F	0.000101			24	F	2.54e-05			22	P	0.000405		24	F	2.54e-05
	77	R	3.13e-37		23	F	0.000101			23	P	0.000101			24	P	2.54e-05			22	F	0.000405		24	P	2.54e-05
	77	F	3.13e-37		22	F	0.000406			23	F	0.000101			23	P	0.000102			22	F	0.000405		23	F	0.000102
	77	R	3.13e-37		22	P	0.000406			23	F	0.000101			23	F	0.000102			22	F	0.000405		23	F	0.000102
	76	R	1.25e-36		22	R	0.000406			23	P	0.000101			23	F	0.000102			22	F	0.000405		23	P	0.000102
	76	F	1.25e-36		22	F	0.000406			23	P	0.000101			23	P	0.000102			22	R	0.000405		23	F	0.000102
	76	R	1.25e-36		22	C	0.000406			23	F	0.000101			23	P	0.000102			22	F	0.000405		23	P	0.000102
	75	R	5e-36		22	F	0.000406			22	R	0.000406			23	F	0.000102			22	F	0.000405		23	P	0.000102
	75	F	5e-36		22	F	0.000406			22	R	0.000406			23	F	0.000102			22	R	0.000405		23	R	0.000102
	75	R	5e-36		22	R	0.000406			22	F	0.000406			23	P	0.000102			21	F	0.00162		23	F	0.000102
	74	R	2e-35		22	F	0.000406			22	C	0.000406			23	P	0.000102			21	P	0.00162		23	F	0.000102
	74	F	2e-35		22	R	0.000406			22	R	0.000406			23	F	0.000102			21	P	0.00162		22	F	0.000407
	74	R	2e-35		21	C	0.00162			22	C	0.000406			22	P	0.000406			21	R	0.00162		22	P	0.000407
	73	R	8e-35		21	P	0.00162			22	P	0.000406			22	P	0.000406			21	F	0.00162		22	C	0.000407
	73	F	8e-35		21	R	0.00162			22	C	0.000406			22	C	0.000406			21	R	0.00162		22	F	0.000407
	73	R	8e-35		21	P	0.00162			22	F	0.000406			22	F	0.000406			20	P	0.00648		22	F	0.000407
	72	R	3.2e-34		21	F	0.00162			22	F	0.000406			22	R	0.000406			20	R	0.00648		22	F	0.000407
	72	F	3.2e-34		21	R	0.00162			22	F	0.000406			22	F	0.000406			20	P	0.00648		21	C	0.00163
	72	R	3.2e-34		21	P	0.00162			22	F	0.000406			22	F	0.000406			20	F	0.00648		21	R	0.00163
	71	R	1.28e-33		21	R	0.00162			22	R	0.000406			21	C	0.00162			20	C	0.00648		21	P	0.00163
	71	F	1.28e-33		21	C	0.00162			22	F	0.000406			21	C	0.00162			20	C	0.00648		21	F	0.00163
	71	R	1.28e-33		21	R	0.00162			21	C	0.00162			21	P	0.00162			20	P	0.00648		21	F	0.00163

## Sheet: S5 RSCU
RSCU of different kinds of loquat
JFZ	TTT	Phe	1.293	6		TY	TTT	Phe	1.298	6		YN-1	TTT	Phe	1.297	6
	TTC	Phe	0.707	5.5			TTC	Phe	0.702	5.5			TTC	Phe	0.703	5.5
	TTA	Leu	1.932	6			TTA	Leu	1.936	6			TTA	Leu	1.939	6
	TTG	Leu	1.23	5.5			TTG	Leu	1.236	5.5			TTG	Leu	1.236	5.5
	TCT	Ser	1.681	6			TCT	Ser	1.687	6			TCT	Ser	1.688	6
	TCC	Ser	0.969	5.5			TCC	Ser	0.974	5.5			TCC	Ser	0.972	5.5
	TCA	Ser	1.165	5			TCA	Ser	1.154	5			TCA	Ser	1.151	5
	TCG	Ser	0.592	4.5			TCG	Ser	0.586	4.5			TCG	Ser	0.59	4.5
	TAT	Tyr	1.61	6			TAT	Tyr	1.612	6			TAT	Tyr	1.612	6
	TAC	Tyr	0.39	5.5			TAC	Tyr	0.388	5.5			TAC	Tyr	0.388	5.5
	TGT	Cys	1.45	6			TGT	Cys	1.452	6			TGT	Cys	1.452	6
	TGC	Cys	0.55	5.5			TGC	Cys	0.548	5.5			TGC	Cys	0.548	5.5
	TGG	Trp	1	6			TGG	Trp	1	6			TGG	Trp	1	6
	CTT	Leu	1.287	5			CTT	Leu	1.267	5			CTT	Leu	1.267	5
	CTC	Leu	0.375	4.5			CTC	Leu	0.376	4.5			CTC	Leu	0.374	4.5
	CTA	Leu	0.803	4			CTA	Leu	0.801	4			CTA	Leu	0.801	4
	CTG	Leu	0.373	3.5			CTG	Leu	0.383	3.5			CTG	Leu	0.383	3.5
	CCT	Pro	1.524	6			CCT	Pro	1.535	6			CCT	Pro	1.532	6
	CCC	Pro	0.76	5.5			CCC	Pro	0.759	5.5			CCC	Pro	0.762	5.5
	CCA	Pro	1.163	5			CCA	Pro	1.151	5			CCA	Pro	1.153	5
	CCG	Pro	0.553	4.5			CCG	Pro	0.555	4.5			CCG	Pro	0.554	4.5
	CAT	HIS	1.537	6			CAT	HIS	1.534	6			CAT	HIS	1.533	6
	CAC	HIS	0.463	5.5			CAC	HIS	0.466	5.5			CAC	HIS	0.467	5.5
	CAA	Gln	1.529	6			CAA	Gln	1.536	6			CAA	Gln	1.536	6
	CAG	Gln	0.471	5.5			CAG	Gln	0.464	5.5			CAG	Gln	0.464	5.5
	CGT	Arg	1.272	6			CGT	Arg	1.291	6			CGT	Arg	1.293	6
	CGC	Arg	0.432	5.5			CGC	Arg	0.434	5.5			CGC	Arg	0.435	5.5
	CGA	Arg	1.367	5			CGA	Arg	1.366	5			CGA	Arg	1.376	5
	CGG	Arg	0.457	4.5			CGG	Arg	0.455	4.5			CGG	Arg	0.448	4.5
	ATT	Ile	1.465	6			ATT	Ile	1.468	6			ATT	Ile	1.466	6
	ATC	Ile	0.579	5.5			ATC	Ile	0.577	5.5			ATC	Ile	0.576	5.5
	ATA	Ile	0.956	5			ATA	Ile	0.956	5			ATA	Ile	0.957	5
	ATG	Met	1	6			ATG	Met	1	6			ATG	Met	1	6
	ACT	Thr	1.594	6			ACT	Thr	1.595	6			ACT	Thr	1.597	6
	ACC	Thr	0.743	5.5			ACC	Thr	0.74	5.5			ACC	Thr	0.741	5.5
	ACA	Thr	1.237	5			ACA	Thr	1.24	5			ACA	Thr	1.238	5
	ACG	Thr	0.426	4.5			ACG	Thr	0.424	4.5			ACG	Thr	0.425	4.5
	AAT	Asn	1.522	6			AAT	Asn	1.524	6			AAT	Asn	1.525	6
	AAC	Asn	0.478	5.5			AAC	Asn	0.476	5.5			AAC	Asn	0.475	5.5
	AAA	Lys	1.506	6			AAA	Lys	1.5	6			AAA	Lys	1.5	6
	AAG	Lys	0.494	5.5			AAG	Lys	0.5	5.5			AAG	Lys	0.5	5.5
	AGT	Ser	1.206	4			AGT	Ser	1.208	4			AGT	Ser	1.208	4
	AGC	Ser	0.386	3.5			AGC	Ser	0.391	3.5			AGC	Ser	0.391	3.5
	AGA	Arg	1.833	4			AGA	Arg	1.808	4			AGA	Arg	1.802	4
	AGG	Arg	0.638	3.5			AGG	Arg	0.646	3.5			AGG	Arg	0.646	3.5
	GTT	Val	1.464	6			GTT	Val	1.471	6			GTT	Val	1.473	6
	GTC	Val	0.429	5.5			GTC	Val	0.43	5.5			GTC	Val	0.427	5.5
	GTA	Val	1.535	5			GTA	Val	1.533	5			GTA	Val	1.534	5
	GTG	Val	0.571	4.5			GTG	Val	0.566	4.5			GTG	Val	0.566	4.5
	GCT	Ala	1.836	6			GCT	Ala	1.837	6			GCT	Ala	1.836	6
	GCC	Ala	0.642	5.5			GCC	Ala	0.638	5.5			GCC	Ala	0.64	5.5
	GCA	Ala	1.104	5			GCA	Ala	1.105	5			GCA	Ala	1.104	5
	GCG	Ala	0.418	4.5			GCG	Ala	0.42	4.5			GCG	Ala	0.42	4.5
	GAT	Asp	1.62	6			GAT	Asp	1.613	6			GAT	Asp	1.613	6
	GAC	Asp	0.38	5.5			GAC	Asp	0.387	5.5			GAC	Asp	0.387	5.5
	GAA	Glu	1.48	6			GAA	Glu	1.478	6			GAA	Glu	1.478	6
	GAG	Glu	0.52	5.5			GAG	Glu	0.522	5.5			GAG	Glu	0.522	5.5
	GGT	Gly	1.297	6			GGT	Gly	1.297	6			GGT	Gly	1.297	6
	GGC	Gly	0.416	5.5			GGC	Gly	0.416	5.5			GGC	Gly	0.416	5.5
	GGA	Gly	1.62	5			GGA	Gly	1.62	5			GGA	Gly	1.62	5
	GGG	Gly	0.668	4.5			GGG	Gly	0.668	4.5			GGG	Gly	0.668	4.5

## Sheet: S6 RNA editing in JFZ
	RNA editing site in 'JFZ' loquat chloroplast genome (Stress)							RNA editing site in 'JFZ' loquat chloroplast genome (Stress, different time point)
	RNA editing site		Gene	Start	End	Number of RNA editing sites		CK(Control)		CT-2(-3℃, 2h)	CT-4	CT-6		LT-0.5 (4℃, 0.5h)	LT-1	LT-2	LT-4	LT-8	LT-12	LT-24
	2826		matK.gene	2015	3529	1		5885		10723	10723	104768		11098	2826	5885	5885	10723	5885	5885
	5885		rps16.gene	5267	6385	1		8755		10957	10957	105300		13120	10957	8755	10723	10957	8755	10723
	8755		atpA.gene	10347	11870	3		10723		11098	11098	109696		13630	11098	10723	10957	11098	10723	10957
	10723		atpF.gene	11925	13211	1		10957		13120	13630	124215		39305	13120	10957	11098	13120	10957	11098
	10957		rps14.gene	39151	39453	2		11098		13630	52981	136684		39374	13630	11098	13120	13630	11098	13120
	11098		ndhK.gene	52368	53048	1		13120		78652	53134	141080		52981	39374	13120	13630	39374	13120	39305
	13120		ndhC.gene	53094	53456	1		13630		79058	79058	141612		53134	51748	13630	39305	51748	13630	39374
	13630		psbF.gene	66938	67057	1		39305		79251	79251			68577	66914	39305	39374	52981	39305	51748
	39305		psbE.gene	67067	67318	1		39374		81583	81583			75781	67105	39374	51748	53134	39374	52981
	39374		petL.gene	68573	68668	1		51748		84383	104768			78652	78652	51748	78652	67105	51748	53134
	51748		rps18.gene	70818	71129	1		52981		104768	105300			79058	79058	52981	79058	78652	52981	78652
	52981		psbB.gene	75368	76894	1		53134		109696	109696			79251	79251	66914	79251	79058	53134	79058
	53134		petB.gene	77844	79288	4		66914		122116	122116			81583	81457	68577	81457	79251	66914	79251
	66914		rpoA.gene	80906	81910	3		68577		124610	123063			88036	81583	78526	81583	81583	66981	81457
	66981		rps11.gene	81975	82391	1		78652		136684	124215			88444	81711	78652	104768	88036	67105	81583
	67105		rpl16.gene	84251	84661	1		79058		141080	124610			104768	104768	79058	105300	100077	71038	88532
	68577		rpl2.gene	87411	88921	3		79251		141612	136684			105300	105300	79251	109696	104768	78652	88963
	71038		rpl23.gene	88940	89221	3		81457		150825	141612			109696	109696	81457	122116	109696	79058	104768
	75781		ndhB.gene	98024	100225	1		81583						122116	122116	81583	123063	122116	79251	105300
	78526		rrn16S	103854	105344	2		82284						123063	123063	104768	124215	123063	81583	109696
	78652		rrn23S	107768	110576	1		104768						124215	124215	109696	136684	124215	89133	122116
	79058		ndhE.gene	122043	122348	1		109696						136684	124610	122116	141080	136684	89138	123063
	79251		ndhG.gene	122582	123112	1		122116						141612	136684	123063	141612	141080	104768	124215
	81457		ndhA.gene	124084	126306	2		123063						150825	141612	124215		141612	109696	136684
	81583		rrn23S.gene	135804	138612	1		124215							145083	124610			122116	141080
	81711		rrn16S.gene	141036	142526	2		124610							157701	136684			123063	141612
	82284		rps12.gene.1	144523	145318	1		136684							157848	141612			124215	145083
	84383		ycf2.gene.1	149986	156831	1		141612							158588				136684	158078
	88036		rpl2.gene.1	157459	158969	6		157813							158618				141612
	88444
	88532
	88963
	89133
	89138
	100077
	104768
	105300
	109696
	122116
	123063
	124215
	124610
	136684
	141080
	141612
	145083
	150825
	157701
	157813
	157848
	158078
	158588
	158618

## Sheet: S7 RNA editing in TY
RNA editing site
TY1	TY2	TY3
11187	11187	2807
11328	11328	11187
13347	13347	11328
39524	31467	13347
41300	39524	31467
53202	39593	39524
67286	51969	39593
75989	53202	46263
79266	53355	53355
101640	67095	67095
104979	67162	67162
105511	67286	67286
109907	71332	71332
122390	75989	75989
123337	78860	78860
141388	79266	79266
141920	79459	79459
145686	81912	100269
	99876	104979
	104979	105511
	122390	122390
	123337	123337
	141920	141920
	146630	145405
		145686
		146630
		146948
PS: 1 to 3 represent different stage of leaves( from young to mature )

## Sheet: S8 ID of species in tree
		ID of different species used in phylogenetic analysis
		Name	ID in database
		Eriobotrya laoshanica SP39	MT130715
		Eriobotrya laoshanica SP61	MT130714
		Pyrus ussuriensis	MK172841
		Photinia prionophylla	MN577891
		Photinia lanuginosa	MN577890
		Eriobotrya cavaleriei	MK920283
		Eriobotrya obovata	MN577882
		Eriobotrya salwinensis	MN577883
		Eriobotrya seguinii 4328	MN577884
		Eriobotrya seguinii 3983	MN577885
		Eriobotrya henryi	MN577880
		Eriobotrya malipoensis	LAU10002
		Eriobotrya fragrans	LAU10001
		Eriobotrya bengalensis	LAU10004
		Eriobotrya japonica ‘JFZ’
		Eriobotrya elliptica
		YN-1
